# Supplementary material for: The study of early human settlement preference and settlement prediction in Xinjiang, China
Source: Sci Rep. 2022 Mar 24;12:5072. doi: 10.1038/s41598-022-09033-y (PMC8948180; doi:10.1038/s41598-022-09033-y)
Supplement: Supplementary file 3 — Supplementary Table S1. [file 41598_2022_9033_MOESM3_ESM.xlsx]

## Sheet: Spatial distribution data 
Supplementary Table S1: Site distribution and geographical environment background data
FID	Chronological order	Longitude	Latitude	Site category	Name	Civilized age	Cultural age（Equivalent to）	Area (m2)	Soil type code	Landform Type Code	Vegetation type code	Altitude（m）	Slope（。）	Aspect	Time（a,BP）	Section curvature
1	4	87.9216	43.4656	Ancient site	Chai Wo Bao Hu Dong Yi Zhi	Paleolithic	Late Pleistocene	300000	23113102	170114	275	1119	0.49007	West slope	19000-17000	3.225
2	3	87.847	43.4877	Ancient site	Chai Wo Bao Hu Xi Yi Zhi	Paleolithic	Late Pleistocene	100000	23118102	170114	488	1116	0.324703	Northeast slope	29000-27000	3.225
3	8	87.847	43.4877	Ancient site	Chai Wo Bao Hu Xi Yi Zhi	Neolithic	Mid-Yangshao Culture	100000	23118102	170114	488	1116	0.324703	Northeast slope	6000-5500	3.225
4	14	87.8774	42.8125	Ancient site	A La Gou Da Qiao Dong Yi Zhi	Bronze Age	Eastern Zhou Dynasty	500	23114123	170119	9902	787	1.65615	East Slope	2800-2200	2.566
5	14	87.8549	42.8242	Ancient site	A La Gou Da Qiao Xi Yi Zhi	Bronze Age	Eastern Zhou Dynasty	100	23114123	170119	9902	829	2.13788	Southwest slope	2800-2200	2.566
6	14	88.4678	43.4089	Ancient site	Dong He Ba Cheng Zhi	Bronze Age	Eastern Zhou Dynasty	10000	23113101	170219	3052	1370	0.444675	West slope	2800-2200	3.225
7	14	88.4636	43.4214	Ancient site	Wei Zi Jie Cheng Zhi	Bronze Age	Eastern Zhou Dynasty	1800	23113101	170219	570	1379	0.787299	Southwest slope	2800-2200	3.225
8	13	88.0103	43.9346	Ancient tomb	Dong Shan Zi Mu Qun	Bronze Age	Western Zhou Dynasty	10000	23112113	110303	413	1264	2.04603	Southwest slope	3100-2700	0
9	13	87.7662	44.0185	Ancient tomb	Da Cao Tan Mu Qun	Bronze Age	Western Zhou Dynasty	20000	23114104	160218	343	626	0.301655	West slope	3100-2700	2.59
10	12	87.5921	42.9713	Ancient tomb	Yu Dong Gou Nan Mu Qun	Bronze Age	Xia Shang Culture	16000	23114123	170119	3052	1654	1.8945	Northeast slope	4000-3000	3.225
11	13	87.5921	42.9713	Ancient tomb	Yu Dong Gou Nan Mu Qun	Bronze Age	Western Zhou Dynasty	16000	23114123	170119	3052	1654	1.8945	Northeast slope	3100-2700	3.225
12	14	87.5921	42.9713	Ancient tomb	Yu Dong Gou Nan Mu Qun	Bronze Age	Eastern Zhou Dynasty	16000	23114123	170119	3052	1654	1.8945	Northeast slope	2800-2200	3.225
13	12	87.4005	43.0397	Ancient tomb	Wen Ge Dong Huo La Mu Qun	Bronze Age	Xia Shang Culture	7000	23112112	110405	396	2377	3.47524	Northeast slope	4000-3000	3.802
14	13	87.4005	43.0397	Ancient tomb	Wen Ge Dong Huo La Mu Qun	Bronze Age	Western Zhou Dynasty	7000	23112112	110405	396	2377	3.47524	Northeast slope	3100-2700	3.802
15	14	87.4005	43.0397	Ancient tomb	Wen Ge Dong Huo La Mu Qun	Bronze Age	Eastern Zhou Dynasty	7000	23112112	110405	396	2377	3.47524	Northeast slope	2800-2200	3.802
16	12	87.3534	43.0793	Ancient tomb	Di Gen Sa La Mu Qun	Bronze Age	Xia Shang Culture	5600	23120132	110405	4151	2836	1.92595	South Slope	4000-3000	3.314
17	13	87.3534	43.0793	Ancient tomb	Di Gen Sa La Mu Qun	Bronze Age	Western Zhou Dynasty	5600	23120132	110405	4151	2836	1.92595	South Slope	3100-2700	3.314
18	14	87.3534	43.0793	Ancient tomb	Di Gen Sa La Mu Qun	Bronze Age	Eastern Zhou Dynasty	5600	23120132	110405	4151	2836	1.92595	South Slope	2800-2200	3.314
19	12	87.2558	43.0855	Ancient tomb	Ke Ke Sa Te Mu Qun	Bronze Age	Xia Shang Culture	10000	23120102	110405	5113	3106	5.77217	South Slope	4000-3000	0
20	13	87.2558	43.0855	Ancient tomb	Ke Ke Sa Te Mu Qun	Bronze Age	Western Zhou Dynasty	20000	23120102	110405	5113	3106	5.77217	South Slope	3100-2700	0
21	14	87.2558	43.0855	Ancient tomb	Ke Ke Sa Te Mu Qun	Bronze Age	Eastern Zhou Dynasty	10000	23120102	110405	5113	3106	5.77217	South Slope	2800-2200	0
22	12	87.8132	42.9011	Ancient tomb	Yi Dao Gou Mu Qun	Bronze Age	Xia Shang Culture	5000	23114123	170119	275	1016	1.30967	East Slope	4000-3000	2.566
23	13	87.8132	42.9011	Ancient tomb	Yi Dao Gou Mu Qun	Bronze Age	Western Zhou Dynasty	10000	23114123	170119	275	1016	1.30967	East Slope	3100-2700	2.566
24	14	87.8132	42.9011	Ancient tomb	Yi Dao Gou Mu Qun	Bronze Age	Eastern Zhou Dynasty	20000	23114123	170119	275	1016	1.30967	East Slope	2800-2200	2.566
25	12	87.8488	42.8583	Ancient tomb	Nai Huo Cai Liao Chang Mu Qun	Bronze Age	Xia Shang Culture	14000	23114123	170119	9902	864	2.52567	East Slope	4000-3000	2.566
26	13	87.8488	42.8583	Ancient tomb	Nai Huo Cai Liao Chang Mu Qun	Bronze Age	Western Zhou Dynasty	14000	23114123	170119	9902	864	2.52567	East Slope	3100-2700	2.566
27	14	87.8488	42.8583	Ancient tomb	Nai Huo Cai Liao Chang Mu Qun	Bronze Age	Eastern Zhou Dynasty	14000	23114123	170119	9902	864	2.52567	East Slope	2800-2200	2.566
28	12	87.8197	42.8243	Ancient tomb	Xing Yuan Dao Ban Mu Qun	Bronze Age	Xia Shang Culture	50000	23114123	170119	9902	869	0.357411	Southeast Slope	4000-3000	2.566
29	13	87.8197	42.8243	Ancient tomb	Xing Yuan Dao Ban Mu Qun	Bronze Age	Western Zhou Dynasty	50000	23114123	170119	9902	869	0.357411	Southeast Slope	3100-2700	2.566
30	14	87.8197	42.8243	Ancient tomb	Xing Yuan Dao Ban Mu Qun	Bronze Age	Eastern Zhou Dynasty	50000	23114123	170119	9902	869	0.357411	Southeast Slope	2800-2200	2.566
31	12	87.4569	42.8469	Ancient tomb	Ka La Gai Sa La Mu Qun	Bronze Age	Xia Shang Culture	20000	23113102	110304	336	1761	2.65075	North slope	4000-3000	0
32	13	87.4569	42.8469	Ancient tomb	Ka La Gai Sa La Mu Qun	Bronze Age	Western Zhou Dynasty	20000	23113102	110304	336	1761	2.65075	North slope	3100-2700	0
33	14	87.4569	42.8469	Ancient tomb	Ka La Gai Sa La Mu Qun	Bronze Age	Eastern Zhou Dynasty	20000	23113102	110304	336	1761	2.65075	North slope	2800-2200	0
34	12	87.8905	42.8133	Ancient tomb	A La Gou Da Qiao Dong Mu Qun	Bronze Age	Xia Shang Culture	10000	23114123	170119	9902	742	0.267856	South Slope	4000-3000	2.566
35	13	87.8905	42.8133	Ancient tomb	A La Gou Da Qiao Dong Mu Qun	Bronze Age	Western Zhou Dynasty	50000	23114123	170119	9902	742	0.267856	South Slope	3100-2700	2.566
36	14	87.8905	42.8133	Ancient tomb	A La Gou Da Qiao Dong Mu Qun	Bronze Age	Eastern Zhou Dynasty	40000	23114123	170119	9902	742	0.267856	South Slope	2800-2200	2.566
37	12	87.7832	42.8315	Ancient tomb	Dong Feng Ji Qi Chang Che Dong Mu Qun	Bronze Age	Xia Shang Culture	20000	23114123	110304	275	990	3.70643	Southwest slope	4000-3000	2.566
38	13	87.7832	42.8315	Ancient tomb	Dong Feng Ji Qi Chang Che Dong Mu Qun	Bronze Age	Western Zhou Dynasty	10000	23114123	110304	275	990	3.70643	Southwest slope	3100-2700	2.566
39	14	87.7832	42.8315	Ancient tomb	Dong Feng Ji Qi Chang Che Dong Mu Qun	Bronze Age	Eastern Zhou Dynasty	20000	23114123	110304	275	990	3.70643	Southwest slope	2800-2200	2.566
40	12	88.4865	43.4456	Ancient tomb	Xi He Ba Mu Qun	Bronze Age	Xia Shang Culture	1000	23113101	170219	3052	1472	0.447128	Northwest slope	4000-3000	3.225
41	13	88.4865	43.4456	Ancient tomb	Xi He Ba Mu Qun	Bronze Age	Western Zhou Dynasty	2000	23113101	170219	3052	1472	0.447128	Northwest slope	3100-2700	3.225
42	14	88.4865	43.4456	Ancient tomb	Xi He Ba Mu Qun	Bronze Age	Eastern Zhou Dynasty	3000	23113101	170219	3052	1472	0.447128	Northwest slope	2800-2200	3.225
43	12	88.4414	43.461	Ancient tomb	Fang Jia Gou Bei Mu Qun	Bronze Age	Xia Shang Culture	1000	23113102	170219	3052	1464	0.842059	Southwest slope	4000-3000	3.225
44	13	88.4414	43.461	Ancient tomb	Fang Jia Gou Bei Mu Qun	Bronze Age	Western Zhou Dynasty	1000	23113102	170219	3052	1464	0.842059	Southwest slope	3100-2700	3.225
45	14	88.4414	43.461	Ancient tomb	Fang Jia Gou Bei Mu Qun	Bronze Age	Eastern Zhou Dynasty	1000	23113102	170219	3052	1464	0.842059	Southwest slope	2800-2200	3.225
46	12	88.4683	43.429	Ancient tomb	Wei Zi Jie Mu Qun	Bronze Age	Xia Shang Culture	100000	23113102	170219	3052	1413	0.284488	North slope	4000-3000	3.225
47	13	88.4683	43.429	Ancient tomb	Wei Zi Jie Mu Qun	Bronze Age	Western Zhou Dynasty	80000	23113102	170219	3052	1413	0.284488	North slope	3100-2700	3.225
48	14	88.4683	43.429	Ancient tomb	Wei Zi Jie Mu Qun	Bronze Age	Eastern Zhou Dynasty	100000	23113102	170219	3052	1413	0.284488	North slope	2800-2200	3.225
49	12	88.5194	43.4338	Ancient tomb	Wang Jia Zhuang Mu Qun	Bronze Age	Xia Shang Culture	10000	23113102	170219	3052	1537	0.420922	East Slope	4000-3000	3.225
50	13	88.5194	43.4338	Ancient tomb	Wang Jia Zhuang Mu Qun	Bronze Age	Western Zhou Dynasty	20000	23113102	170219	3052	1537	0.420922	East Slope	3100-2700	3.225
51	14	88.5194	43.4338	Ancient tomb	Wang Jia Zhuang Mu Qun	Bronze Age	Eastern Zhou Dynasty	10000	23113102	170219	3052	1537	0.420922	East Slope	2800-2200	3.225
52	12	87.9994	43.6629	Ancient tomb	Su La Xia Mu Qun	Bronze Age	Xia Shang Culture	20000	23113102	110304	324	1643	1.04569	Southwest slope	4000-3000	3.225
53	13	87.9994	43.6629	Ancient tomb	Su La Xia Mu Qun	Bronze Age	Western Zhou Dynasty	30000	23113102	110304	324	1643	1.04569	Southwest slope	3100-2700	3.225
54	14	87.9994	43.6629	Ancient tomb	Su La Xia Mu Qun	Bronze Age	Eastern Zhou Dynasty	20000	23113102	110304	324	1643	1.04569	Southwest slope	2800-2200	3.225
55	12	87.9898	43.6626	Ancient tomb	Su La Xia Xi Mu Qun	Bronze Age	Xia Shang Culture	60000	23113102	110304	324	1640	1.76435	Southeast Slope	4000-3000	3.225
56	13	87.9898	43.6626	Ancient tomb	Su La Xia Xi Mu Qun	Bronze Age	Western Zhou Dynasty	50000	23113102	110304	324	1640	1.76435	Southeast Slope	3100-2700	3.225
57	14	87.9898	43.6626	Ancient tomb	Su La Xia Xi Mu Qun	Bronze Age	Eastern Zhou Dynasty	60000	23113102	110304	324	1640	1.76435	Southeast Slope	2800-2200	3.225
58	12	87.5321	43.0097	Ancient tomb	Ku Dong Ga Ke Sa Te Mu Qun	Bronze Age	Xia Shang Culture	1000	23114123	170119	378	1921	4.54484	Southeast Slope	4000-3000	2.566
59	13	87.5321	43.0097	Ancient tomb	Ku Dong Ga Ke Sa Te Mu Qun	Bronze Age	Western Zhou Dynasty	900	23114123	170119	378	1921	4.54484	Southeast Slope	3100-2700	2.566
60	14	87.5321	43.0097	Ancient tomb	Ku Dong Ga Ke Sa Te Mu Qun	Bronze Age	Eastern Zhou Dynasty	1200	23114123	170119	378	1921	4.54484	Southeast Slope	2800-2200	2.566
61	12	87.3592	43.0549	Ancient tomb	A He Sa Te Mu Qun	Bronze Age	Xia Shang Culture	1000	23120132	110405	396	2519	1.01772	Southeast Slope	4000-3000	3.314
62	13	87.3592	43.0549	Ancient tomb	A He Sa Te Mu Qun	Bronze Age	Western Zhou Dynasty	1000	23120132	110405	396	2519	1.01772	Southeast Slope	3100-2700	3.314
63	14	87.3592	43.0549	Ancient tomb	A He Sa Te Mu Qun	Bronze Age	Eastern Zhou Dynasty	1000	23120132	110405	396	2519	1.01772	Southeast Slope	2800-2200	3.314
64	12	87.8063	42.8261	Ancient tomb	Liao Yuan Chang Mu Qun	Bronze Age	Xia Shang Culture	500	23114123	170119	275	909	1.67125	North slope	4000-3000	2.566
65	13	87.8063	42.8261	Ancient tomb	Liao Yuan Chang Mu Qun	Bronze Age	Western Zhou Dynasty	600	23114123	170119	275	909	1.67125	North slope	3100-2700	2.566
66	14	87.8063	42.8261	Ancient tomb	Liao Yuan Chang Mu Qun	Bronze Age	Eastern Zhou Dynasty	500	23114123	170119	275	909	1.67125	North slope	2800-2200	2.566
67	12	87.524	42.8577	Ancient tomb	Xia Dong Mu Qun	Bronze Age	Xia Shang Culture	1000	23113102	110304	275	1633	4.56332	North slope	4000-3000	3.225
68	13	87.524	42.8577	Ancient tomb	Xia Dong Mu Qun	Bronze Age	Western Zhou Dynasty	1000	23113102	110304	275	1633	4.56332	North slope	3100-2700	3.225
69	14	87.524	42.8577	Ancient tomb	Xia Dong Mu Qun	Bronze Age	Eastern Zhou Dynasty	1600	23113102	110304	275	1633	4.56332	North slope	2800-2200	3.225
70	12	88.3962	43.4699	Ancient tomb	桦shu Jing Zi Mu Qun	Bronze Age	Xia Shang Culture	2000	23113101	170219	570	1449	0.620802	West slope	4000-3000	2.793
71	13	88.3962	43.4699	Ancient tomb	桦shu Jing Zi Mu Qun	Bronze Age	Western Zhou Dynasty	1000	23113101	170219	570	1449	0.620802	West slope	3100-2700	2.793
72	14	88.3962	43.4699	Ancient tomb	桦shu Jing Zi Mu Qun	Bronze Age	Eastern Zhou Dynasty	2000	23113101	170219	570	1449	0.620802	West slope	2800-2200	2.793
73	12	88.3961	43.4754	Ancient tomb	Dong Long Kou Mu Qun	Bronze Age	Xia Shang Culture	5000	23113101	170219	570	1440	0.152272	Northwest slope	4000-3000	2.793
74	13	88.3961	43.4754	Ancient tomb	Dong Long Kou Mu Qun	Bronze Age	Western Zhou Dynasty	10000	23113101	170219	570	1440	0.152272	Northwest slope	3100-2700	2.793
75	14	88.3961	43.4754	Ancient tomb	Dong Long Kou Mu Qun	Bronze Age	Eastern Zhou Dynasty	10000	23113101	170219	570	1440	0.152272	Northwest slope	2800-2200	2.793
76	12	88.4043	43.4721	Ancient tomb	Dong Chang Shan Mu Qun	Bronze Age	Xia Shang Culture	20000	23113101	170219	570	1470	0.729632	South Slope	4000-3000	2.793
77	13	88.4043	43.4721	Ancient tomb	Dong Chang Shan Mu Qun	Bronze Age	Western Zhou Dynasty	30000	23113101	170219	570	1470	0.729632	South Slope	3100-2700	2.793
78	14	88.4043	43.4721	Ancient tomb	Dong Chang Shan Mu Qun	Bronze Age	Eastern Zhou Dynasty	10000	23113101	170219	570	1470	0.729632	South Slope	2800-2200	2.793
79	12	88.4563	43.4593	Ancient tomb	Bai Jia Gou Mu Qun	Bronze Age	Xia Shang Culture	20000	23113102	170219	3052	1482	2.24819	East Slope	4000-3000	3.225
80	13	88.4563	43.4593	Ancient tomb	Bai Jia Gou Mu Qun	Bronze Age	Western Zhou Dynasty	10000	23113102	170219	3052	1482	2.24819	East Slope	3100-2700	3.225
81	14	88.4563	43.4593	Ancient tomb	Bai Jia Gou Mu Qun	Bronze Age	Eastern Zhou Dynasty	10000	23113102	170219	3052	1482	2.24819	East Slope	2800-2200	3.225
82	12	88.458	43.4406	Ancient tomb	Bai Jia Gou Nan Mu Qun	Bronze Age	Xia Shang Culture	1000	23113102	170219	3052	1439	0.418316	East Slope	4000-3000	3.225
83	13	88.458	43.4406	Ancient tomb	Bai Jia Gou Nan Mu Qun	Bronze Age	Western Zhou Dynasty	2000	23113102	170219	3052	1439	0.418316	East Slope	3100-2700	3.225
84	14	88.458	43.4406	Ancient tomb	Bai Jia Gou Nan Mu Qun	Bronze Age	Eastern Zhou Dynasty	1000	23113102	170219	3052	1439	0.418316	East Slope	2800-2200	3.225
85	12	88.2851	43.6444	Ancient tomb	San Ge Shan Mu Qun	Bronze Age	Xia Shang Culture	2000	23116131	110304	398	2144	3.05523	West slope	4000-3000	3.469
86	13	88.2851	43.6444	Ancient tomb	San Ge Shan Mu Qun	Bronze Age	Western Zhou Dynasty	3000	23116131	110304	398	2144	3.05523	West slope	3100-2700	3.469
87	14	88.2851	43.6444	Ancient tomb	San Ge Shan Mu Qun	Bronze Age	Eastern Zhou Dynasty	2100	23116131	110304	398	2144	3.05523	West slope	2800-2200	3.469
88	14	87.5847	43.6859	Ancient tomb	Wu La Bo Nong Chang Mu Qun	Bronze Age	Eastern Zhou Dynasty	10000	23113102	110202	314	1035	0.615139	Northeast slope	2800-2200	3.225
89	14	87.8549	42.8204	Ancient tomb	Dong Feng Ji Qi Chang Mu Qun	Bronze Age	Eastern Zhou Dynasty	30000	23114123	170119	9902	825	2.07317	Northeast slope	2800-2200	2.566
90	14	87.8641	42.8187	Ancient tomb	A La Gou Kou Mu Qun	Bronze Age	Eastern Zhou Dynasty	2000	23114123	170119	9902	832	0.726027	Northeast slope	2800-2200	2.566
91	14	88.7579	43.5663	Ancient tomb	Yi Zi Hu Sa Yi Mu Qun	Bronze Age	Eastern Zhou Dynasty	10000	23120132	110405	380	2734	1.68958	West slope	2800-2200	3.314
92	14	88.7112	43.5486	Ancient tomb	Da Cuo Pa Dong Mu Qun	Bronze Age	Eastern Zhou Dynasty	5000	23112112	110405	380	2465	1.76435	Southwest slope	2800-2200	3.314
93	14	88.6547	43.6428	Ancient tomb	Da Bai Yang Gou Mu Qun	Bronze Age	Eastern Zhou Dynasty	5000	23112112	110405	398	2364	4.50226	West slope	2800-2200	0
94	14	88.8293	43.6431	Ancient tomb	Tou Dao Gou Mu Qun	Bronze Age	Eastern Zhou Dynasty	1000	23120102	300000	4991	3447	4.19269	North slope	2800-2200	0
95	14	87.5878	43.6452	Ancient tomb	Wu La Bo Shui Ku Mu Qun	Bronze Age	Eastern Zhou Dynasty	1000	23113102	110202	570	1111	0.275107	Northwest slope	2800-2200	2.793
96	14	87.9534	43.4949	Ancient tomb	Chai Wo Bao Mu Qun	Bronze Age	Eastern Zhou Dynasty	20000	23118101	170219	570	1092	1.05091	East Slope	2800-2200	0
97	14	88.8817	43.6527	Ancient tomb	Ka La 尕shi Sa Yi Mu Qun	Bronze Age	Eastern Zhou Dynasty	2000	23120102	110405	557	3409	2.53335	West slope	2800-2200	0
98	14	88.6052	43.5376	Ancient tomb	Yin Gou Mu Qun	Bronze Age	Eastern Zhou Dynasty	5000	23113102	110304	324	1888	1.24304	Northwest slope	2800-2200	3.225
99	14	88.6271	43.5957	Ancient tomb	Ding Ke Huo La Mu Qun	Bronze Age	Eastern Zhou Dynasty	2000	23112113	110405	398	2171	3.07287	Southwest slope	2800-2200	0
100	14	87.9486	43.5525	Ancient tomb	Chai Wo Bao Lin Chang Mu Qun	Bronze Age	Eastern Zhou Dynasty	1200	23114111	170219	275	1145	0.147899	South Slope	2800-2200	2.278
101	14	88.141	43.69	Rock Carvings and Cave Temple	Na Bi Yi Yan Hua	Bronze Age	Eastern Zhou Dynasty	10000	23112112	110405	324	2322	2.04784	West slope	2800-2200	3.802
102	14	87.4957	43.0339	Rock Carvings and Cave Temple	A He Xin Te Gou Kou Yan Hua	Bronze Age	Eastern Zhou Dynasty	10	23112112	170119	396	2238	1.71665	South Slope	2800-2200	3.225
103	14	87.8641	42.8421	Rock Carvings and Cave Temple	Yu Dong Gou Yan Hua	Bronze Age	Eastern Zhou Dynasty	20	23114123	170119	9904	824	1.26397	Northeast slope	2800-2200	2.566
104	14	87.6574	43.4618	Rock Carvings and Cave Temple	Tuo Li Yan Hua	Bronze Age	Eastern Zhou Dynasty	20	23113101	170218	3241	1429	0.574319	Northeast slope	2800-2200	3.225
105	14	88.6879	43.5466	Rock Carvings and Cave Temple	Ding Ke Huo La Yan Hua	Bronze Age	Eastern Zhou Dynasty	10	23112112	110405	380	2485	2.29241	South Slope	2800-2200	3.802
106	14	88.615	43.5736	Rock Carvings and Cave Temple	Yin Gou Yan Hua	Bronze Age	Eastern Zhou Dynasty	10	23112113	110405	398	2083	1.76893	South Slope	2800-2200	0
107	14	88.6817	43.5415	Rock Carvings and Cave Temple	Ding Ke Huo La Xi Yan Hua	Bronze Age	Eastern Zhou Dynasty	10	23112113	110405	398	2381	4.16254	Southwest slope	2800-2200	0
108	14	88.6463	43.657	Rock Carvings and Cave Temple	Dong Mi Le Ke Yan Hua	Bronze Age	Eastern Zhou Dynasty	20	23112112	110405	398	2525	3.94828	Southeast Slope	2800-2200	3.314
109	14	88.6617	43.6267	Rock Carvings and Cave Temple	Xiao Cuo Pa Dong Yan Hua	Bronze Age	Eastern Zhou Dynasty	6000	23112113	110405	398	2411	12.1512	South Slope	2800-2200	0
110	14	88.6696	43.5245	Rock Carvings and Cave Temple	Sha Dong Tai Ke Xian Yan Hua	Bronze Age	Eastern Zhou Dynasty	2100	23112113	110304	324	2231	2.01679	Southeast Slope	2800-2200	3.225
111	14	88.0058	43.9278	Rock Carvings and Cave Temple	Dong Shan Zi Yan Hua	Bronze Age	Eastern Zhou Dynasty	20000	23112113	110303	413	1407	3.39706	East Slope	2800-2200	0
112	8	85.0697	45.4334	Ancient site	Ma 瑙tan Xi Shi Qi Yi Zhi	Neolithic	Mid-Yangshao Culture	560000	23116102	170220	2733	279	0.0295799	South Slope	6000-5500	6.136
113	14	86.0707	44.4891	Ancient site	Xi Hong Gou Dong Yi Zhi	Bronze Age	Eastern Zhou Dynasty	12000	23116105	170117	570	380	0.167329	Northwest slope	2800-2200	1.977
114	14	86.0367	44.4921	Ancient site	Xi Hong Gou Xi Yi Zhi	Bronze Age	Eastern Zhou Dynasty	1000	23116141	170117	570	372	0.630589	Northwest slope	2800-2200	1.977
115	14	85.9149	45.3569	Ancient site	Sha Le Yi Zhi	Bronze Age	Eastern Zhou Dynasty	100	23115141	150121	274	324	0.168631	South Slope	2800-2200	2.255
116	13	86.058	44.308	Ancient tomb	Shui Ni Chang Mu Qun	Bronze Age	Western Zhou Dynasty	200	23114106	170117	570	466	0.33071	East Slope	3100-2700	2.82
117	13	86.0099	44.3387	Ancient tomb	Liang Zhong Chang Mu Qun	Bronze Age	Western Zhou Dynasty	200	23116102	170117	570	414	0.316516	Northwest slope	3100-2700	2.82
118	5	85.9715	43.9433	other	Hong Shan Zui Hua Shi Chu Tu Dian	Paleolithic	Pleistocene	0	23115123	170218	396	1043	0.725122	West slope	16000-11000	3.802
119	14	85.8712	43.9127	other	Hong Gou Qing Tong Qi Chu Tu Dian	Bronze Age	Eastern Zhou Dynasty	0	23112112	170218	199	1124	1.77878	Southeast Slope	2800-2200	3.802
120	7	87.649	44.2724	Ancient site	Huang Tu Gou Yi Zhi	Neolithic	Early Yangshao Culture	100000	23118101	170117	570	462	0.299471	Southwest slope	7000-6000	0
121	7	89.054	42.9621	other	Ya Dong Hu Xi Shi Qi Chu Tu Dian （Ya Dong Hu Yi Zhi ）	Neolithic	Early Yangshao Culture	0	23114121	110103	576	69	0.94947	Southwest slope	7000-6000	1.628
122	10	89.548	42.884	Ancient site	A Si Ta Na Yi Zhi	Neolithic	Qijia Culture	8000000	23119123	110103	576	-20	0.147899	East Slope	4500-4000	4.222
123	14	89.0817	42.9402	Ancient tomb	Ai Ding Hu Mu Qun	Bronze Age	Eastern Zhou Dynasty	50000	23114121	170119	4941	53	1.36715	Northwest slope	2800-2200	4.222
124	14	88.9915	42.8084	Ancient tomb	Qia Shi Ta Ge Mu Qun	Bronze Age	Eastern Zhou Dynasty	5000	23115131	170118	4941	-132	0.374155	South Slope	2800-2200	0.02
125	14	89.0519	42.9718	Ancient tomb	Ma Chang Gou Mu Qun	Bronze Age	Eastern Zhou Dynasty	600	23114121	170119	4941	88	0.941143	West slope	2800-2200	1.628
126	14	89.0481	42.9603	Ancient tomb	Ya Dong Hu Gou Bei Mu Qun	Bronze Age	Eastern Zhou Dynasty	122500	23114121	110103	576	76	0.16336	West slope	2800-2200	1.628
127	14	88.9456	43.1347	Ancient tomb	Lv Da 坂mu Qun	Bronze Age	Eastern Zhou Dynasty	240000	23114123	170219	346	645	0.359851	East Slope	2800-2200	2.566
128	9	90.1542	42.8212	Ancient site	A Ke Re Ti Ke Yi Zhi	Neolithic	Late Yangshao Culture	400000	23119123	170119	576	299	1.02564	Southeast Slope	5500-5000	4.222
129	7	89.7842	42.6782	Ancient site	Di Kan Dong Yi Zhi	Neolithic	Early Yangshao Culture	3000000	23115141	170118	576	-46	0.112637	Southeast Slope	7000-6000	2.255
130	7	89.6605	42.8213	Ancient site	A Si Ka Le Mai Lai Yi Zhi	Neolithic	Early Yangshao Culture	2500	23114123	170119	576	-26	0.450539	Northwest slope	7000-6000	2.566
131	11	89.8937	42.8426	Ancient site	Ke Zi Le Ku Mu Yi Zhi	Neolithic	Yanbulak Culture	200000	0	110103	315	260	0.73471	Northwest slope	4000-3000	0
132	9	89.8063	42.7282	Ancient site	Ta Xi Ken Ai Re Ke Yi Zhi	Neolithic	Neolithic	60000	23115141	150121	576	-11	0.460621	South Slope	5500-5000	4.222
133	9	90.223	42.8542	Ancient site	Dong Ba Zha Yi Zhi	Neolithic	Neolithic	40000	23115141	170119	576	358	0.610858	South Slope	5500-5000	4.222
134	9	90.2406	42.8528	Ancient site	Dong Cun Yi Zhi	Neolithic	Neolithic	40000	23115141	170119	576	365	0.563167	North slope	5500-5000	2.255
135	14	90.2406	42.8528	Ancient site	Dong Cun Yi Zhi	Bronze Age	Eastern Zhou Dynasty	50000	23115141	170119	576	365	0.563167	North slope	2800-2200	2.255
136	14	89.9503	42.8571	Ancient site	Dong Mai Lai Yi Zhi	Bronze Age	Eastern Zhou Dynasty	280000	0	170119	315	307	0.755548	North slope	2800-2200	4.222
137	14	89.7991	42.7525	Ancient site	Huo Shi Jiang Zi Yi Zhi	Bronze Age	Eastern Zhou Dynasty	50000	23119112	170119	576	3	0.251862	Southeast Slope	2800-2200	2.566
138	14	89.738	42.9062	Ancient site	Su Bei Xi Yi Zhi	Bronze Age	Eastern Zhou Dynasty	7476	23114123	170119	315	241	0.796413	Northwest slope	2800-2200	0
139	14	89.904	42.8543	Ancient tomb	Qi Ge Man Mu Qun	Bronze Age	Eastern Zhou Dynasty	200000	0	110103	315	347	0.675143	Southeast Slope	2800-2200	0
140	14	89.9515	42.867	Ancient tomb	Dong Mai Lai Mu Qun	Bronze Age	Eastern Zhou Dynasty	10000	23119123	170119	315	310	0.34622	West slope	2800-2200	4.222
141	14	90.6569	42.9864	Ancient tomb	鞑zi Cheng Mu Qun	Bronze Age	Eastern Zhou Dynasty	80000	23114123	110101	9902	469	0.677407	Northwest slope	2800-2200	0
142	14	89.7983	42.7529	Ancient tomb	Tu Ge Man Bo Yi Mu Qun	Bronze Age	Eastern Zhou Dynasty	250	23119112	170119	576	5	0.252729	North slope	2800-2200	2.566
143	14	89.8006	42.7394	Ancient tomb	San Kan Ke Ri Mu Qun	Bronze Age	Eastern Zhou Dynasty	600	23119123	150121	576	-5	0.192837	Southeast Slope	2800-2200	4.222
144	14	89.7699	42.725	Ancient tomb	Yi Dong Ke Qi Mu Qun	Bronze Age	Eastern Zhou Dynasty	3000	23119112	170119	576	-22	0.255313	East Slope	2800-2200	1.798
145	14	89.9719	42.9274	Ancient tomb	Huo Jia Mu A Le Di Mu Qun	Bronze Age	Eastern Zhou Dynasty	1800	23119123	170119	9902	413	0.553768	Northwest slope	2800-2200	2.566
146	14	89.738	42.9052	Ancient tomb	Su Ba Shi Gu Mu Qun	Bronze Age	Eastern Zhou Dynasty	20000	23114123	170119	315	243	1.48604	Northwest slope	2800-2200	0
147	14	89.6664	42.8062	Ancient tomb	Yang Hai Gu Mu Qun	Bronze Age	Eastern Zhou Dynasty	10000	23114123	170119	576	-32	0.243921	East Slope	2800-2200	2.566
148	14	89.7901	42.7256	Ancient tomb	San Ge Qiao Mu Qun	Bronze Age	Eastern Zhou Dynasty	60000	23115141	150121	576	-21	0.316516	Northeast slope	2800-2200	1.798
149	9	88.6064	42.8625	Ancient site	Xiao Cao Hu Yi Zhi	Neolithic	Neolithic	225000	23115141	170118	576	40	0.147899	East Slope	5500-5000	2.255
150	9	88.6682	42.8649	Ancient site	Wei Man Bu La Ke Yi Zhi	Neolithic	Neolithic	400	23115141	170119	9902	3	0.7541	Northeast slope	5500-5000	2.255
151	14	88.5999	43.0122	Ancient tomb	Ke Qi Ke Ya Ge Mu Qun	Bronze Age	Eastern Zhou Dynasty	500	23114123	170119	9902	356	0.533244	Southeast Slope	2800-2200	2.566
152	14	88.4475	42.7693	Ancient tomb	Wu Si Ti Gou Kou Mu Qun	Bronze Age	Eastern Zhou Dynasty	15000	23119123	170118	576	133	0.258717	Southwest slope	2800-2200	4.222
153	14	87.869	42.8243	Ancient tomb	Yu Dong Gou Mu Qun	Bronze Age	Eastern Zhou Dynasty	1000	23114123	170119	9902	795	1.33855	East Slope	2800-2200	2.566
154	14	88.4142	42.7044	Ancient tomb	Ke Ke Nai Ke Da Da 坂mu Qun	Bronze Age	Eastern Zhou Dynasty	240	23114123	170120	9902	262	0.0935399	West slope	2800-2200	2.566
155	14	88.9875	42.6747	Ancient tomb	Ying Ya Yi La Ke Mu Qun	Bronze Age	Eastern Zhou Dynasty	10000	23114124	170120	9902	-64	1.10506	East Slope	2800-2200	1.753
156	14	88.8021	42.6998	Ancient tomb	Ka Ke Qia Ke Mu Qun	Bronze Age	Eastern Zhou Dynasty	280	23118102	170120	576	-36	1.19717	Northeast slope	2800-2200	0
157	14	88.2465	43.0617	Ancient tomb	Ke Dong Jian Gu Mu Qun	Bronze Age	Eastern Zhou Dynasty	3000	23114124	110101	9902	641	0.776109	Southwest slope	2800-2200	1.753
158	14	87.8817	42.8405	Ancient tomb	A La Gou Kou Mu Qun	Bronze Age	Eastern Zhou Dynasty	30000	23114123	170119	9904	890	5.19119	Southwest slope	2800-2200	2.566
159	14	88.5031	42.9695	Ancient tomb	Qiao La Ke Kan Dong Mu Qun	Bronze Age	Eastern Zhou Dynasty	100000	23114123	170119	9902	326	0.52456	West slope	2800-2200	2.566
160	14	88.4394	42.7374	Ancient tomb	Bo Si Tan Mu Zang	Bronze Age	Eastern Zhou Dynasty	200	23114123	170120	576	141	0.460621	North slope	2800-2200	2.566
161	14	88.1654	43.119	Rock Carvings and Cave Temple	Ke Dong Jian Yan Hua	Bronze Age	Eastern Zhou Dynasty	20	23114124	110203	275	943	2.00299	South Slope	2800-2200	1.753
162	8	91.4744	43.4917	Ancient site	Qi Jiao Jing Xi Shi Qi Yi Zhi	Neolithic	Mid-Yangshao Culture	200000	23114123	170219	479	872	0.696195	East Slope	6000-5500	0
163	7	91.357	43.4512	Ancient site	Qi Jiao Jing Xi Yi Zhi	Neolithic	Early Yangshao Culture	100000	23114123	110202	292	1003	0.62746	East Slope	7000-6000	2.566
164	9	92.6726	43.1507	Ancient site	San Dao Ling Yi Zhi	Neolithic	Late Yangshao Culture	2800	23114123	170219	346	1088	0.460621	Southwest slope	5500-5000	2.566
165	7	92.8402	42.8194	Ancient site	Ka La Dong Yi Zhi	Neolithic	Early Yangshao Culture	3000	23114123	170119	9902	461	0.11832	South Slope	7000-6000	2.566
166	12	92.8274	43.0185	Ancient site	Yan Bu La Ke Cheng Zhi	Bronze Age	Xia Shang Culture	3000	23114125	170119	576	751	0.68127	Southeast Slope	4000-3000	1.628
167	14	92.8274	43.0185	Ancient site	Yan Bu La Ke Cheng Zhi	Bronze Age	Eastern Zhou Dynasty	3000	23114125	170119	576	751	0.68127	Southeast Slope	2800-2200	1.628
168	13	92.8274	43.0185	Ancient site	Yan Bu La Ke Cheng Zhi	Bronze Age	Western Zhou Dynasty	3000	23114125	170119	576	751	0.68127	Southeast Slope	3100-2700	1.628
169	12	94.5885	42.8029	Ancient site	Bai Shan Yi Zhi	Bronze Age	Xia Shang Culture	2000	23114125	110201	322	1803	0.586006	Southwest slope	4000-3000	2.566
170	14	94.5885	42.8029	Ancient site	Bai Shan Yi Zhi	Bronze Age	Eastern Zhou Dynasty	2000	23114125	110201	322	1803	0.586006	Southwest slope	2800-2200	2.566
171	13	94.5885	42.8029	Ancient site	Bai Shan Yi Zhi	Bronze Age	Western Zhou Dynasty	2000	23114125	110201	322	1803	0.586006	Southwest slope	3100-2700	2.566
172	12	93.7993	43.131	Ancient site	Tou Dao Gou Yi Zhi	Bronze Age	Xia Shang Culture	5000	23113102	110202	333	1421	0.271908	South Slope	4000-3000	3.225
173	14	93.7993	43.131	Ancient site	Tou Dao Gou Yi Zhi	Bronze Age	Eastern Zhou Dynasty	5000	23113102	110202	333	1421	0.271908	South Slope	2800-2200	3.225
174	13	93.7993	43.131	Ancient site	Tou Dao Gou Yi Zhi	Bronze Age	Western Zhou Dynasty	5000	23113102	110202	333	1421	0.271908	South Slope	3100-2700	3.225
175	12	94.0219	43.083	Ancient site	Ba Shi Ao Tai Ke Yi Zhi	Bronze Age	Xia Shang Culture	10000	23113102	110303	396	1886	0.623965	North slope	4000-3000	0
176	14	94.0219	43.083	Ancient site	Ba Shi Ao Tai Ke Yi Zhi	Bronze Age	Eastern Zhou Dynasty	21000	23113102	110303	396	1886	0.623965	North slope	2800-2200	0
177	13	94.0219	43.083	Ancient site	Ba Shi Ao Tai Ke Yi Zhi	Bronze Age	Western Zhou Dynasty	21000	23113102	110303	396	1886	0.623965	North slope	3100-2700	0
178	12	93.8436	43.2243	Ancient site	Da 坂tuo Wei Yi Zhi	Bronze Age	Xia Shang Culture	2400	23113102	110303	396	1795	2.13748	Southwest slope	4000-3000	0
179	14	93.8436	43.2243	Ancient site	Da 坂tuo Wei Yi Zhi	Bronze Age	Eastern Zhou Dynasty	2400	23113102	110303	396	1795	2.13748	Southwest slope	2800-2200	0
180	13	93.8436	43.2243	Ancient site	Da 坂tuo Wei Yi Zhi	Bronze Age	Western Zhou Dynasty	2400	23113102	110303	396	1795	2.13748	Southwest slope	3100-2700	0
181	12	93.8093	43.117	Ancient site	Ka Dong Ma Ke Sa Yi Yi Zhi	Bronze Age	Xia Shang Culture	50000	0	110202	333	1427	1.17282	Northwest slope	4000-3000	3.225
182	14	93.8093	43.117	Ancient site	Ka Dong Ma Ke Sa Yi Yi Zhi	Bronze Age	Eastern Zhou Dynasty	50000	0	110202	333	1427	1.17282	Northwest slope	2800-2200	3.225
183	13	93.8093	43.117	Ancient site	Ka Dong Ma Ke Sa Yi Yi Zhi	Bronze Age	Western Zhou Dynasty	50000	0	110202	333	1427	1.17282	Northwest slope	3100-2700	3.225
184	12	93.4285	42.573	Ancient site	Xiao Nan Hu Yi Zhi	Bronze Age	Xia Shang Culture	60000	23114123	170120	285	554	0.207059	North slope	4000-3000	2.566
185	14	93.4285	42.573	Ancient site	Xiao Nan Hu Yi Zhi	Bronze Age	Eastern Zhou Dynasty	100000	23114123	170120	285	554	0.207059	North slope	2800-2200	2.566
186	13	93.4285	42.573	Ancient site	Xiao Nan Hu Yi Zhi	Bronze Age	Western Zhou Dynasty	800000	23114123	170120	285	554	0.207059	North slope	3100-2700	2.566
187	12	92.7884	43.166	Ancient site	Sha Zao Quan Yi Zhi	Bronze Age	Xia Shang Culture	35000	23114125	170219	576	1122	0.843097	South Slope	4000-3000	1.154
188	14	92.7884	43.166	Ancient site	Sha Zao Quan Yi Zhi	Bronze Age	Eastern Zhou Dynasty	35000	23114125	170219	576	1122	0.843097	South Slope	2800-2200	1.154
189	13	92.7884	43.166	Ancient site	Sha Zao Quan Yi Zhi	Bronze Age	Western Zhou Dynasty	35000	23114125	170219	576	1122	0.843097	South Slope	3100-2700	1.154
190	12	92.7565	42.6434	Ancient site	Ai Si Ke Xia Dong Yi Zhi	Bronze Age	Xia Shang Culture	200	23114123	170120	285	267	0.318582	North slope	4000-3000	2.566
191	14	92.7565	42.6434	Ancient site	Ai Si Ke Xia Dong Yi Zhi	Bronze Age	Eastern Zhou Dynasty	200	23114123	170120	285	267	0.318582	North slope	2800-2200	2.566
192	13	92.7565	42.6434	Ancient site	Ai Si Ke Xia Dong Yi Zhi	Bronze Age	Western Zhou Dynasty	200	23114123	170120	285	267	0.318582	North slope	3100-2700	2.566
193	13	94.6385	42.7767	Ancient site	Xia He Cun Yi Zhi	Bronze Age	Western Zhou Dynasty	1000	23113102	110201	3124	1663	0.505449	South Slope	3100-2700	1.154
194	13	93.9389	42.8816	Ancient site	Wei Wu Dong Xia Re Yi Zhi	Bronze Age	Western Zhou Dynasty	1000000	23114121	170219	346	1072	0.385669	Southwest slope	3100-2700	1.628
195	13	94.0848	42.9502	Ancient site	Tuo Wan Di Xie Wu Yi Yi Zhi	Bronze Age	Western Zhou Dynasty	1000	23116105	110202	333	1746	1.24357	Northwest slope	3100-2700	3.458
196	13	94.1002	42.9613	Ancient site	Bao Da Ke Yi Zhi	Bronze Age	Western Zhou Dynasty	5000	23116105	110202	396	1831	1.62404	Southeast Slope	3100-2700	3.458
197	13	94.1046	42.9579	Ancient site	Man De Wa Ai Yi Zhi	Bronze Age	Western Zhou Dynasty	400	23116105	110202	396	1825	0.695252	Northwest slope	3100-2700	3.225
198	13	94.1268	42.9637	Ancient site	A Dong Kuo La Yi Zhi	Bronze Age	Western Zhou Dynasty	60	23113102	110202	396	1936	1.2927	Southwest slope	3100-2700	3.225
199	13	94.1189	42.967	Ancient site	Qia Dong Le Ke Yi Zhi	Bronze Age	Western Zhou Dynasty	11500	23116105	110202	396	1916	1.53693	South Slope	3100-2700	3.225
200	13	94.1319	42.976	Ancient site	Bo Si Tan Yi Zhi	Bronze Age	Western Zhou Dynasty	10000	23116105	110202	396	2006	1.30666	South Slope	3100-2700	3.225
201	13	93.3895	42.8436	Ancient site	Dong Shi Li Ge Da Bei Yi Zhi	Bronze Age	Western Zhou Dynasty	2000	23118101	170119	488	761	0.319268	West slope	3100-2700	0
202	13	93.9825	43.0905	Ancient site	Yu Shu Gou Dong Yi Zhi	Bronze Age	Western Zhou Dynasty	5000	23113102	110303	396	1767	3.45375	South Slope	3100-2700	3.225
203	13	93.9878	43.0796	Ancient site	Yu Shu Gou Yi Zhi	Bronze Age	Western Zhou Dynasty	5000	23113102	110202	396	1979	6.97328	Southwest slope	3100-2700	3.225
204	13	93.8434	43.0338	Ancient site	Kou Zi Cun Yi Zhi	Bronze Age	Western Zhou Dynasty	20	23114123	110202	346	1252	0.879654	West slope	3100-2700	2.566
205	13	94.0678	42.591	Ancient site	Wu La Tai Yi Zhi	Bronze Age	Western Zhou Dynasty	5000	23118101	170119	479	809	0.192837	West slope	3100-2700	0
206	13	93.4523	43.2625	Ancient site	Qia Kan Di Le Ke Yi Zhi	Bronze Age	Western Zhou Dynasty	7500	23113102	170219	396	1965	1.45903	South Slope	3100-2700	2.566
207	13	93.3026	43.2614	Ancient site	Xing Shu Gou Yi Zhi	Bronze Age	Western Zhou Dynasty	40000	23113102	110202	396	1781	0.458718	West slope	3100-2700	3.225
208	13	93.208	43.2701	Ancient site	Kuo Ke Ya Dong Yi Zhi	Bronze Age	Western Zhou Dynasty	3000	23114123	170219	316	1730	0.673522	South Slope	3100-2700	2.566
209	13	93.712	43.053	Ancient site	Shi Cheng Zi Yi Zhi	Bronze Age	Western Zhou Dynasty	2500	23114123	170219	346	1207	2.61346	Northwest slope	3100-2700	2.566
210	13	93.9602	43.1713	Ancient site	Xia Dong Ya Tou Yi Zhi	Bronze Age	Western Zhou Dynasty	15000	23113102	110202	333	1882	2.08504	South Slope	3100-2700	0
211	13	93.4473	43.2575	Ancient site	Bai Yang Gou Yi Zhi	Bronze Age	Western Zhou Dynasty	4000	23114123	170219	396	1928	1.11706	South Slope	3100-2700	2.566
212	11	92.8245	43.0106	Ancient site	Yan Bu La Ke Gu Mu Qun	Neolithic	Yanbulak Culture	200000	23114125	170119	576	712	0.0754143	North slope	4000-3000	1.628
213	13	93.5043	42.847	Ancient tomb	Lin Ya Mu Qun	Bronze Age	Western Zhou Dynasty	7000	23119122	170119	576	795	0.488281	Northeast slope	3100-2700	3.661
214	13	92.833	42.894	Ancient tomb	Wu Bao Gu Mu Qun	Bronze Age	Western Zhou Dynasty	10000	23114121	170119	576	533	0.582637	Southwest slope	3100-2700	1.628
215	12	92.8953	42.9378	Ancient tomb	La Fu Que Ke Mu Qun	Bronze Age	Xia Shang Culture	2000	23114121	170119	9902	612	0.159292	West slope	4000-3000	1.628
216	13	92.8953	42.9378	Ancient tomb	La Fu Que Ke Mu Qun	Bronze Age	Western Zhou Dynasty	1000	23114121	170119	9902	612	0.159292	West slope	3100-2700	1.628
217	14	92.8953	42.9378	Ancient tomb	La Fu Que Ke Mu Qun	Bronze Age	Eastern Zhou Dynasty	1000	23114121	170119	9902	612	0.159292	West slope	2800-2200	1.628
218	12	94.5615	42.7713	Ancient tomb	Da Dong Po Mu Qun	Bronze Age	Xia Shang Culture	2000	23114125	170219	3124	1660	0.749737	South Slope	4000-3000	1.154
219	13	94.5615	42.7713	Ancient tomb	Da Dong Po Mu Qun	Bronze Age	Western Zhou Dynasty	2000	23114125	170219	3124	1660	0.749737	South Slope	3100-2700	1.154
220	14	94.5615	42.7713	Ancient tomb	Da Dong Po Mu Qun	Bronze Age	Eastern Zhou Dynasty	2000	23114125	170219	3124	1660	0.749737	South Slope	2800-2200	1.154
221	12	92.8356	42.859	Ancient tomb	Ka La Ya Mu Qun	Bronze Age	Xia Shang Culture	1500	23114121	170119	9902	500	0.147899	Northwest slope	4000-3000	1.628
222	13	92.8356	42.859	Ancient tomb	Ka La Ya Mu Qun	Bronze Age	Western Zhou Dynasty	1500	23114121	170119	9902	500	0.147899	Northwest slope	3100-2700	1.628
223	14	92.8356	42.859	Ancient tomb	Ka La Ya Mu Qun	Bronze Age	Eastern Zhou Dynasty	1500	23114121	170119	9902	500	0.147899	Northwest slope	2800-2200	1.628
224	12	92.8367	42.8614	Ancient tomb	Ya Dong Mu Qun	Bronze Age	Xia Shang Culture	1000	23114121	170119	9902	495	0.254455	Northwest slope	4000-3000	1.628
225	13	92.8367	42.8614	Ancient tomb	Ya Dong Mu Qun	Bronze Age	Western Zhou Dynasty	1000	23114121	170119	9902	495	0.254455	Northwest slope	3100-2700	1.628
226	14	92.8367	42.8614	Ancient tomb	Ya Dong Mu Qun	Bronze Age	Eastern Zhou Dynasty	1000	23114121	170119	9902	495	0.254455	Northwest slope	2800-2200	1.628
227	12	92.9027	42.9224	Ancient tomb	You Ku Ri Gao De Ge Mu Qun	Bronze Age	Xia Shang Culture	1500	23116102	170119	9902	604	0.527885	West slope	4000-3000	6.136
228	13	92.9027	42.9224	Ancient tomb	You Ku Ri Gao De Ge Mu Qun	Bronze Age	Western Zhou Dynasty	1500	23116102	170119	9902	604	0.527885	West slope	3100-2700	6.136
229	14	92.9027	42.9224	Ancient tomb	You Ku Ri Gao De Ge Mu Qun	Bronze Age	Eastern Zhou Dynasty	1500	23116102	170119	9902	604	0.527885	West slope	2800-2200	6.136
230	12	93.7897	43.1307	Ancient tomb	Tou Dao Gou Mu Qun	Bronze Age	Xia Shang Culture	1000	23113102	110202	333	1417	1.16909	Southwest slope	4000-3000	3.225
231	13	93.7897	43.1307	Ancient tomb	Tou Dao Gou Mu Qun	Bronze Age	Western Zhou Dynasty	1000	23113102	110202	333	1417	1.16909	Southwest slope	3100-2700	3.225
232	14	93.7897	43.1307	Ancient tomb	Tou Dao Gou Mu Qun	Bronze Age	Eastern Zhou Dynasty	1000	23113102	110202	333	1417	1.16909	Southwest slope	2800-2200	3.225
233	12	93.4511	42.7545	Ancient tomb	Hua Yuan Mu Qun	Bronze Age	Xia Shang Culture	45000	0	170119	488	701	0.481515	South Slope	4000-3000	0
234	13	93.4511	42.7545	Ancient tomb	Hua Yuan Mu Qun	Bronze Age	Western Zhou Dynasty	45000	0	170119	488	701	0.481515	South Slope	3100-2700	0
235	14	93.4511	42.7545	Ancient tomb	Hua Yuan Mu Qun	Bronze Age	Eastern Zhou Dynasty	45000	0	170119	488	701	0.481515	South Slope	2800-2200	0
236	12	92.8387	42.601	Ancient tomb	Ai Si Ke Xia Dong Mu Qun	Bronze Age	Xia Shang Culture	1400	23116105	170120	285	303	0.264569	Northwest slope	4000-3000	1.628
237	13	92.8387	42.601	Ancient tomb	Ai Si Ke Xia Dong Mu Qun	Bronze Age	Western Zhou Dynasty	1400	23116105	170120	285	303	0.264569	Northwest slope	3100-2700	1.628
238	14	92.8387	42.601	Ancient tomb	Ai Si Ke Xia Dong Mu Qun	Bronze Age	Eastern Zhou Dynasty	1400	23116105	170120	285	303	0.264569	Northwest slope	2800-2200	1.628
239	12	92.4663	43.3777	Ancient tomb	Tuo Hu Qi Mu Qun	Bronze Age	Xia Shang Culture	1500	23114121	170219	316	1792	0.568193	Southwest slope	4000-3000	1.628
240	13	92.4663	43.3777	Ancient tomb	Tuo Hu Qi Mu Qun	Bronze Age	Western Zhou Dynasty	1500	23114121	170219	316	1792	0.568193	Southwest slope	3100-2700	1.628
241	14	92.4663	43.3777	Ancient tomb	Tuo Hu Qi Mu Qun	Bronze Age	Eastern Zhou Dynasty	1500	23114121	170219	316	1792	0.568193	Southwest slope	2800-2200	1.628
242	14	94.3239	42.8428	Ancient tomb	Han Qi Gou Mu Qun	Bronze Age	Eastern Zhou Dynasty	2000	23113102	110202	576	1567	0.198427	Southwest slope	2800-2200	3.225
243	14	94.3522	42.8303	Ancient tomb	Sang Tu Dong Mu Qun	Bronze Age	Eastern Zhou Dynasty	2000	23114123	170219	576	1563	1.01449	Southwest slope	2800-2200	3.225
244	14	94.3461	42.839	Ancient tomb	Bai Qi Dong Mu Qun	Bronze Age	Eastern Zhou Dynasty	2000	23114123	170219	576	1564	0.73471	Northwest slope	2800-2200	3.225
245	14	94.3464	42.8342	Ancient tomb	Sang Tu Dong Bei Mu Qun	Bronze Age	Eastern Zhou Dynasty	10000	23114123	170219	576	1552	0.262077	West slope	2800-2200	3.225
246	14	93.3853	42.8551	Ancient tomb	Dong Shi Li Ge Da Mu Qun	Bronze Age	Eastern Zhou Dynasty	200	23118101	170119	488	768	0.361064	Southeast Slope	2800-2200	0
247	14	94.6367	42.7739	Ancient tomb	Xia He Cun Mu Qun	Bronze Age	Eastern Zhou Dynasty	500	23113102	110201	3124	1657	0.313739	Southwest slope	2800-2200	1.154
248	14	93.393	43.2482	Ancient tomb	Ta La Te Mu Qun	Bronze Age	Eastern Zhou Dynasty	2000	23113102	170219	396	1784	1.60359	Southwest slope	2800-2200	3.225
249	14	93.2134	43.2766	Ancient tomb	Kuo Ke Ya Dong Mu Qun	Bronze Age	Eastern Zhou Dynasty	15000	23114123	170219	396	1755	2.07665	Southeast Slope	2800-2200	3.225
250	14	94.0878	43.0833	Ancient tomb	Shui Ting Mu Qun	Bronze Age	Eastern Zhou Dynasty	10000	23112113	110303	380	2256	2.29508	North slope	2800-2200	0
251	14	93.847	43.0354	Ancient tomb	Yu Shu Gou Mu Qun	Bronze Age	Eastern Zhou Dynasty	5000	0	110202	346	1260	3.61827	West slope	2800-2200	2.566
252	14	94.5127	42.806	Ancient tomb	Dong Shan Zi Mu Qun	Bronze Age	Eastern Zhou Dynasty	20000	23114123	170219	322	1752	0.879654	Southwest slope	2800-2200	2.566
253	14	93.9834	42.8929	Ancient tomb	Miao Dong Gou Mu Qun	Bronze Age	Eastern Zhou Dynasty	3600	0	170219	2732	1128	1.84106	Southwest slope	2800-2200	0
254	12	94.5716	42.6937	Rock Carvings and Cave Temple	Tou Gong Kou Zi Yan Hua	Bronze Age	Xia Shang Culture	10	23114124	110201	3124	1495	6.32152	East Slope	4000-3000	1.753
255	12	94.6376	42.7582	Rock Carvings and Cave Temple	Xia He Cun Yan Hua	Bronze Age	Xia Shang Culture	20	23113102	110201	3124	1596	1.17282	East Slope	4000-3000	0
256	12	94.368	42.8404	Rock Carvings and Cave Temple	芨芨tai Yan Hua	Bronze Age	Xia Shang Culture	20	23113102	170219	322	1648	0.767894	South Slope	4000-3000	3.225
257	12	94.0303	42.5562	Rock Carvings and Cave Temple	Wu La Tai Yan Hua	Bronze Age	Xia Shang Culture	10	23118101	170119	479	774	0.403952	Southwest slope	4000-3000	0
258	14	93.441	43.2004	Rock Carvings and Cave Temple	A Zi Ge Yan Hua	Bronze Age	Eastern Zhou Dynasty	10	23114123	170219	3052	1458	1.23457	Southwest slope	2800-2200	2.566
259	12	93.4537	43.2544	Rock Carvings and Cave Temple	Bai Yang Gou Yan Hua	Bronze Age	Xia Shang Culture	10	23113102	170219	396	1911	1.51141	Southwest slope	4000-3000	2.566
260	13	93.3932	43.2529	Rock Carvings and Cave Temple	Huo Ji Ge Dong Yan Hua	Bronze Age	Western Zhou Dynasty	10	23113102	170219	396	1840	2.81591	West slope	3100-2700	3.225
261	14	93.9625	43.172	Rock Carvings and Cave Temple	Xia Dong Ya Tou Yan	Bronze Age	Eastern Zhou Dynasty	20	23113102	110202	333	1882	1.02989	South Slope	2800-2200	0
262	12	93.947	43.1619	Rock Carvings and Cave Temple	Xia Dong Ya Tou Xi Nan Yan Hua	Bronze Age	Xia Shang Culture	10	23113102	110202	333	1950	9.32488	South Slope	4000-3000	3.225
263	13	93.3512	42.5806	Rock Carvings and Cave Temple	Dong Dao Gou Yan Hua	Bronze Age	Western Zhou Dynasty	10	23116105	170120	285	527	0.752939	Southwest slope	3100-2700	1.977
264	14	93.9643	43.0875	Rock Carvings and Cave Temple	Yu Shu Gou Yan Hua	Bronze Age	Eastern Zhou Dynasty	10	23113102	110303	396	1766	2.69296	Southwest slope	2800-2200	3.225
265	12	93.4367	42.6017	Rock Carvings and Cave Temple	Tuo Fu Ta Le Yan Hua	Bronze Age	Xia Shang Culture	10	23116141	160120	285	570	0.222341	East Slope	4000-3000	1.977
266	13	94.1161	42.9764	Rock Carvings and Cave Temple	Ba He Wu Si Tai Yan Hua	Bronze Age	Western Zhou Dynasty	20	23116105	110202	396	1995	2.71907	Southwest slope	3100-2700	3.225
267	14	93.9082	42.887	Rock Carvings and Cave Temple	Miao Dong Gou Yan Hua	Bronze Age	Eastern Zhou Dynasty	10	23114121	170219	346	1004	0.487833	South Slope	2800-2200	1.628
268	14	95.0602	43.0305	Rock Carvings and Cave Temple	Shang Ma Ya Yan Hua	Bronze Age	Eastern Zhou Dynasty	2	23114112	110202	411	1784	0.746522	Southeast Slope	2800-2200	3.225
269	12	94.598	42.6478	Rock Carvings and Cave Temple	Wu Lu Jiang Yan Hua	Bronze Age	Xia Shang Culture	100	23114123	170120	346	1299	0.588984	Southeast Slope	4000-3000	2.566
270	13	94.7049	42.8742	Rock Carvings and Cave Temple	Tai Yang Gou Yan Hua	Bronze Age	Western Zhou Dynasty	20	23113102	110201	396	2103	2.53619	West slope	3100-2700	3.225
271	14	93.2171	43.2767	Rock Carvings and Cave Temple	Kuo Ke Ya Dong Yan Hua	Bronze Age	Eastern Zhou Dynasty	10	23114123	170219	396	1763	5.08454	West slope	2800-2200	3.225
272	12	93.7955	43.1212	Rock Carvings and Cave Temple	Ka Dong Ma Ke Sa Yi Yan Hua	Bronze Age	Xia Shang Culture	10	23113102	110202	333	1401	0.796413	North slope	4000-3000	3.225
273	13	94.0788	43.1103	Rock Carvings and Cave Temple	Hei Gou Yan Hua	Bronze Age	Western Zhou Dynasty	10	23112113	110303	380	2366	4.97316	South Slope	3100-2700	0
274	14	94.0857	43.0595	Rock Carvings and Cave Temple	Shui Ting Cun Yan Hua	Bronze Age	Eastern Zhou Dynasty	20	23112113	110303	15	2728	4.60797	North slope	2800-2200	0
275	12	92.9697	43.5714	Ancient site	Lan Zhou Wan Zi Shi Jie Gou Jian Zhu Yi Zhi	Bronze Age	Xia Shang Culture	200	23112111	170218	369	1796	1.32806	Northeast slope	4000-3000	5.355
276	13	92.9697	43.5714	Ancient site	Lan Zhou Wan Zi Shi Jie Gou Jian Zhu Yi Zhi	Bronze Age	Western Zhou Dynasty	200	23112111	170218	369	1796	1.32806	Northeast slope	3100-2700	5.355
277	12	92.9682	43.57	Ancient site	Lan Zhou Wan Zi Yi Zhi	Bronze Age	Xia Shang Culture	1100	23112111	170218	369	1826	0.935317	North slope	4000-3000	5.355
278	13	92.9682	43.57	Ancient site	Lan Zhou Wan Zi Yi Zhi	Bronze Age	Western Zhou Dynasty	1100	23112111	170218	369	1826	0.935317	North slope	3100-2700	5.355
279	12	92.9434	43.5643	Ancient site	Lan Zhou Wan Zi Xi Yi Zhi	Bronze Age	Xia Shang Culture	2000	23112111	170218	369	1898	1.01449	Northeast slope	4000-3000	5.355
280	13	92.9434	43.5643	Ancient site	Lan Zhou Wan Zi Xi Yi Zhi	Bronze Age	Western Zhou Dynasty	2000	23112111	170218	369	1898	1.01449	Northeast slope	3100-2700	5.355
281	12	93.2682	43.5972	Ancient site	Qing Ge Da Yi Zhi	Bronze Age	Xia Shang Culture	700	23116105	170218	484	1702	0.252729	North slope	4000-3000	0
282	13	93.2682	43.5972	Ancient site	Qing Ge Da Yi Zhi	Bronze Age	Western Zhou Dynasty	700	23116105	170218	484	1702	0.252729	North slope	3100-2700	0
283	14	93.2682	43.5972	Ancient site	Qing Ge Da Yi Zhi	Bronze Age	Eastern Zhou Dynasty	700	23116105	170218	484	1702	0.252729	North slope	2800-2200	0
284	12	93.2719	43.5508	Ancient site	Li Jia Wan Yi Zhi	Bronze Age	Xia Shang Culture	1300	23112113	170218	369	1848	0.545411	North slope	4000-3000	0
285	13	93.2719	43.5508	Ancient site	Li Jia Wan Yi Zhi	Bronze Age	Western Zhou Dynasty	1300	23112113	170218	369	1848	0.545411	North slope	3100-2700	0
286	14	93.2719	43.5508	Ancient site	Li Jia Wan Yi Zhi	Bronze Age	Eastern Zhou Dynasty	1300	23112113	170218	369	1848	0.545411	North slope	2800-2200	0
287	12	93.4083	43.5173	Ancient site	Shi Ge Da Yi Zhi	Bronze Age	Xia Shang Culture	1200	23112113	170218	565	1898	1.18377	East Slope	4000-3000	0
288	13	93.4083	43.5173	Ancient site	Shi Ge Da Yi Zhi	Bronze Age	Western Zhou Dynasty	1200	23112113	170218	565	1898	1.18377	East Slope	3100-2700	0
289	14	93.4083	43.5173	Ancient site	Shi Ge Da Yi Zhi	Bronze Age	Eastern Zhou Dynasty	1200	23112113	170218	565	1898	1.18377	East Slope	2800-2200	0
290	12	93.5273	43.5218	Ancient site	Nan Wan Yi Zhi	Bronze Age	Xia Shang Culture	2500	23112113	170218	565	1865	0.292824	Southeast Slope	4000-3000	0
291	13	93.5273	43.5218	Ancient site	Nan Wan Yi Zhi	Bronze Age	Western Zhou Dynasty	2500	23112113	170218	565	1865	0.292824	Southeast Slope	3100-2700	0
292	14	93.5273	43.5218	Ancient site	Nan Wan Yi Zhi	Bronze Age	Eastern Zhou Dynasty	2500	23112113	170218	565	1865	0.292824	Southeast Slope	2800-2200	0
293	12	92.8315	43.5896	Ancient site	Ka Zi Hu Yi Zhi	Bronze Age	Xia Shang Culture	8400	23112113	170218	565	1633	0.40178	North slope	4000-3000	0
294	13	92.8315	43.5896	Ancient site	Ka Zi Hu Yi Zhi	Bronze Age	Western Zhou Dynasty	8400	23112113	170218	565	1633	0.40178	North slope	3100-2700	0
295	14	92.8315	43.5896	Ancient site	Ka Zi Hu Yi Zhi	Bronze Age	Eastern Zhou Dynasty	8400	23112113	170218	565	1633	0.40178	North slope	2800-2200	0
296	12	92.8054	43.5965	Ancient site	Hai Zi Yan Yi Zhi	Bronze Age	Xia Shang Culture	700	23116105	170218	4721	1607	0.695252	Northeast slope	4000-3000	3.458
297	13	92.8054	43.5965	Ancient site	Hai Zi Yan Yi Zhi	Bronze Age	Western Zhou Dynasty	700	23116105	170218	4721	1607	0.695252	Northeast slope	3100-2700	3.458
298	14	92.8054	43.5965	Ancient site	Hai Zi Yan Yi Zhi	Bronze Age	Eastern Zhou Dynasty	700	23116105	170218	4721	1607	0.695252	Northeast slope	2800-2200	3.458
299	12	93.4549	43.669	Ancient site	Xi He Ba Yan Yi Zhi	Bronze Age	Xia Shang Culture	600	23112113	170218	394	2042	1.84213	South Slope	4000-3000	0
300	13	93.4549	43.669	Ancient site	Xi He Ba Yan Yi Zhi	Bronze Age	Western Zhou Dynasty	600	23112113	170218	394	2042	1.84213	South Slope	3100-2700	0
301	14	93.4549	43.669	Ancient site	Xi He Ba Yan Yi Zhi	Bronze Age	Eastern Zhou Dynasty	600	23112113	170218	394	2042	1.84213	South Slope	2800-2200	0
302	12	93.4784	43.6818	Ancient site	Zong Gan Qu Yi Zhi	Bronze Age	Xia Shang Culture	4000	23112113	170218	394	2075	1.18025	Southwest slope	4000-3000	0
303	13	93.4784	43.6818	Ancient site	Zong Gan Qu Yi Zhi	Bronze Age	Western Zhou Dynasty	4000	23112113	170218	394	2075	1.18025	Southwest slope	3100-2700	0
304	14	93.4784	43.6818	Ancient site	Zong Gan Qu Yi Zhi	Bronze Age	Eastern Zhou Dynasty	4000	23112113	170218	394	2075	1.18025	Southwest slope	2800-2200	0
305	12	93.253	43.6377	Ancient site	Hong Shan Yi Zhi	Bronze Age	Xia Shang Culture	20000	23112113	170214	484	1691	0.0418323	Northwest slope	4000-3000	0
306	13	93.253	43.6377	Ancient site	Hong Shan Yi Zhi	Bronze Age	Western Zhou Dynasty	20000	23112113	170214	484	1691	0.0418323	Northwest slope	3100-2700	0
307	14	93.253	43.6377	Ancient site	Hong Shan Yi Zhi	Bronze Age	Eastern Zhou Dynasty	20000	23112113	170214	484	1691	0.0418323	Northwest slope	2800-2200	0
308	12	93.1267	43.6482	Ancient site	Shi Ren Zi Yi Zhi	Bronze Age	Xia Shang Culture	40000	23116105	170214	484	1633	0.284488	South Slope	4000-3000	3.458
309	13	93.1267	43.6482	Ancient site	Shi Ren Zi Yi Zhi	Bronze Age	Western Zhou Dynasty	40000	23116105	170214	484	1633	0.284488	South Slope	3100-2700	3.458
310	14	93.1267	43.6482	Ancient site	Shi Ren Zi Yi Zhi	Bronze Age	Eastern Zhou Dynasty	60000	23116105	170214	484	1633	0.284488	South Slope	2800-2200	3.458
311	12	92.4575	43.6004	Ancient site	Su Ji Tang Yi Zhi	Bronze Age	Xia Shang Culture	600	23113101	170218	310	1839	0.464404	Southeast Slope	4000-3000	2.793
312	13	92.4575	43.6004	Ancient site	Su Ji Tang Yi Zhi	Bronze Age	Western Zhou Dynasty	600	23113101	170218	310	1839	0.464404	Southeast Slope	3100-2700	2.793
313	14	92.4575	43.6004	Ancient site	Su Ji Tang Yi Zhi	Bronze Age	Eastern Zhou Dynasty	600	23113101	170218	310	1839	0.464404	Southeast Slope	2800-2200	2.793
314	12	92.6169	43.5933	Ancient site	Su Ji Tang Bei Yi Zhi	Bronze Age	Xia Shang Culture	380	23113101	170218	394	1750	0.233849	Northwest slope	4000-3000	0
315	13	92.6169	43.5933	Ancient site	Su Ji Tang Bei Yi Zhi	Bronze Age	Western Zhou Dynasty	380	23113101	170218	394	1750	0.233849	Northwest slope	3100-2700	0
316	14	92.6169	43.5933	Ancient site	Su Ji Tang Bei Yi Zhi	Bronze Age	Eastern Zhou Dynasty	380	23113101	170218	394	1750	0.233849	Northwest slope	2800-2200	0
317	13	92.3491	43.554	Ancient site	Wu Chang Yi Zhi	Bronze Age	Western Zhou Dynasty	200	23112113	110303	3761	1987	0.609065	Northeast slope	3100-2700	2.793
318	14	92.3491	43.554	Ancient site	Wu Chang Yi Zhi	Bronze Age	Eastern Zhou Dynasty	200	23112113	110303	3761	1987	0.609065	Northeast slope	2800-2200	2.793
319	13	92.468	43.5191	Ancient site	Ta Ji Ba Si Tao Yi Zhi	Bronze Age	Western Zhou Dynasty	150	23112111	110303	358	2292	1.52666	North slope	3100-2700	0
320	14	92.468	43.5191	Ancient site	Ta Ji Ba Si Tao Yi Zhi	Bronze Age	Eastern Zhou Dynasty	150	23112111	110303	358	2292	1.52666	North slope	2800-2200	0
321	12	93.5001	43.5403	Ancient tomb	Nan Wan Gu Mu Qun	Bronze Age	Xia Shang Culture	6000	23112113	170218	565	1848	0.231025	Northwest slope	4000-3000	0
322	13	93.5001	43.5403	Ancient tomb	Nan Wan Gu Mu Qun	Bronze Age	Western Zhou Dynasty	8000	23112113	170218	565	1848	0.231025	Northwest slope	3100-2700	0
323	14	93.5001	43.5403	Ancient tomb	Nan Wan Gu Mu Qun	Bronze Age	Eastern Zhou Dynasty	8000	23112113	170218	565	1848	0.231025	Northwest slope	2800-2200	0
324	12	92.6449	43.766	Ancient tomb	Ta Le Ba Si Mu Qun	Bronze Age	Xia Shang Culture	200	23113101	170218	394	1769	2.51702	South Slope	4000-3000	0
325	13	92.6449	43.766	Ancient tomb	Ta Le Ba Si Mu Qun	Bronze Age	Western Zhou Dynasty	200	23113101	170218	394	1769	2.51702	South Slope	3100-2700	0
326	14	92.6449	43.766	Ancient tomb	Ta Le Ba Si Mu Qun	Bronze Age	Eastern Zhou Dynasty	200	23113101	170218	394	1769	2.51702	South Slope	2800-2200	0
327	12	92.4132	43.8557	Ancient tomb	Sha Gou Mu Zang	Bronze Age	Xia Shang Culture	100	23112113	110202	394	1994	1.36891	Southwest slope	4000-3000	0
328	13	92.4132	43.8557	Ancient tomb	Sha Gou Mu Zang	Bronze Age	Western Zhou Dynasty	100	23112113	110202	394	1994	1.36891	Southwest slope	3100-2700	0
329	14	92.4132	43.8557	Ancient tomb	Sha Gou Mu Zang	Bronze Age	Eastern Zhou Dynasty	100	23112113	110202	394	1994	1.36891	Southwest slope	2800-2200	0
330	12	93.2289	43.5454	Ancient tomb	Hei Gou Mu Qun	Bronze Age	Xia Shang Culture	300	23112111	170218	358	1975	2.67858	East Slope	4000-3000	0
331	13	93.2289	43.5454	Ancient tomb	Hei Gou Mu Qun	Bronze Age	Western Zhou Dynasty	300	23112111	170218	358	1975	2.67858	East Slope	3100-2700	0
332	14	93.2289	43.5454	Ancient tomb	Hei Gou Mu Qun	Bronze Age	Eastern Zhou Dynasty	300	23112111	170218	358	1975	2.67858	East Slope	2800-2200	0
333	12	93.0292	43.6626	Ancient tomb	Shi Ren Zi Mu Qun	Bronze Age	Xia Shang Culture	50000	23116105	170214	484	1609	0.0887397	North slope	4000-3000	0
334	13	93.0292	43.6626	Ancient tomb	Shi Ren Zi Mu Qun	Bronze Age	Western Zhou Dynasty	60000	23116105	170214	484	1609	0.0887397	North slope	3100-2700	0
335	14	93.0292	43.6626	Ancient tomb	Shi Ren Zi Mu Qun	Bronze Age	Eastern Zhou Dynasty	80000	23116105	170214	484	1609	0.0887397	North slope	2800-2200	0
336	12	93.6584	43.337	Ancient tomb	Hei Gou Liang Mu Qun	Bronze Age	Xia Shang Culture	60000	0	110303	358	2335	3.27866	East Slope	4000-3000	9.797
337	13	93.6584	43.337	Ancient tomb	Hei Gou Liang Mu Qun	Bronze Age	Western Zhou Dynasty	50000	0	110303	358	2335	3.27866	East Slope	3100-2700	9.797
338	14	93.6584	43.337	Ancient tomb	Hei Gou Liang Mu Qun	Bronze Age	Eastern Zhou Dynasty	80000	0	110303	358	2335	3.27866	East Slope	2800-2200	9.797
339	12	93.0003	43.5735	Rock Carvings and Cave Temple	Yue Gong Tai Yan Hua	Bronze Age	Xia Shang Culture	2	23112111	170218	369	1797	1.63075	North slope	4000-3000	5.355
340	12	92.465	43.5154	Rock Carvings and Cave Temple	Wu Chang Gou Yan Hua	Bronze Age	Xia Shang Culture	10	0	110303	358	2359	2.36773	Northeast slope	4000-3000	5.355
341	12	93.0482	43.5592	Rock Carvings and Cave Temple	Bing Gou Yan Hua	Bronze Age	Xia Shang Culture	10	23112111	110303	358	2091	3.59504	Northeast slope	4000-3000	5.355
342	13	92.8885	43.6158	Rock Carvings and Cave Temple	Kuo Ke Ya Dong Yan Hua	Bronze Age	Western Zhou Dynasty	20	23116105	170218	565	1623	0.582637	Northwest slope	3100-2700	0
343	13	92.9739	43.5704	Rock Carvings and Cave Temple	Lan Zhou Wan Zi Yan Hua	Bronze Age	Western Zhou Dynasty	20	23112111	170218	369	1805	1.05506	Northeast slope	3100-2700	5.355
344	12	93.1395	43.5547	Rock Carvings and Cave Temple	Da Hei Gou Yan Hua	Bronze Age	Xia Shang Culture	10	23112113	110303	358	1975	1.17002	West slope	4000-3000	5.355
345	12	93.0341	43.6617	Rock Carvings and Cave Temple	Shi Ren Zi Yan Hua	Bronze Age	Xia Shang Culture	10	23116105	170214	484	1614	0.423512	West slope	4000-3000	3.458
346	12	92.6374	43.7659	Rock Carvings and Cave Temple	Ta Si Ba Si Tao Yan Hua	Bronze Age	Xia Shang Culture	10	23113101	170218	394	1813	2.99638	South Slope	4000-3000	0
347	12	93.1965	43.9217	Rock Carvings and Cave Temple	Ba Qiang Zi Yan Hua	Bronze Age	Xia Shang Culture	20	23112111	110303	394	2096	1.4766	Southwest slope	4000-3000	5.355
348	12	92.7801	43.5822	Rock Carvings and Cave Temple	Jian Shan Zi Yan Hua	Bronze Age	Xia Shang Culture	30	23112113	170218	565	1760	2.45523	South Slope	4000-3000	0
349	7	93.6027	43.4254	Ancient site	Jun Ma Chang Yi Zhi	Neolithic	Early Yangshao Culture	20000	23112113	170218	565	1999	0.447617	East Slope	7000-6000	0
350	9	95.0041	43.7503	Ancient site	Ka Dong Sang Yi Zhi	Neolithic	Late Yangshao Culture	8000	23116105	170114	4811	475	0.374155	North slope	5500-5000	3.458
351	7	94.8597	43.4662	Ancient site	Wei Zi Xia Yi Zhi	Neolithic	Early Yangshao Culture	3500	23113102	170220	3052	1117	1.00496	Southeast Slope	7000-6000	0
352	11	94.8597	43.4662	Ancient site	Wei Zi Xia Yi Zhi	Neolithic	Yanbulak Culture	3500	23113102	170220	3052	1117	1.00496	Southeast Slope	4000-3000	0
353	9	94.8597	43.4662	Ancient site	Wei Zi Xia Yi Zhi	Neolithic	Neolithic	3500	23113102	170220	3052	1117	1.00496	Southeast Slope	5500-5000	0
354	12	94.8494	43.4661	Ancient site	Wei Zi Xia Bei Yi Zhi	Bronze Age	Xia Shang Culture	1000	23113102	170220	3052	1140	0.732026	South Slope	4000-3000	3.225
355	13	94.8494	43.4661	Ancient site	Wei Zi Xia Bei Yi Zhi	Bronze Age	Western Zhou Dynasty	1000	23113102	170220	3052	1140	0.732026	South Slope	3100-2700	3.225
356	12	94.7272	43.2528	Ancient site	Bai Qi Dong Yi Zhi	Bronze Age	Xia Shang Culture	7000	23116141	170218	3124	1655	0.730531	Northeast slope	4000-3000	2.793
357	13	94.7272	43.2528	Ancient site	Bai Qi Dong Yi Zhi	Bronze Age	Western Zhou Dynasty	7000	23116141	170218	3124	1655	0.730531	Northeast slope	3100-2700	2.793
358	12	94.3787	43.172	Ancient site	Ke Tuo Guo Le Yi Zhi	Bronze Age	Xia Shang Culture	1000	23120133	110303	4991	3123	1.82665	Northwest slope	4000-3000	9.797
359	13	94.3787	43.172	Ancient site	Ke Tuo Guo Le Yi Zhi	Bronze Age	Western Zhou Dynasty	1000	23120133	110303	4991	3123	1.82665	Northwest slope	3100-2700	9.797
360	12	94.6784	43.2299	Ancient site	Tuo Bei Liang Cun Nan Yi Zhi	Bronze Age	Xia Shang Culture	400	23114112	170218	3124	1786	0.550202	Northeast slope	4000-3000	2.563
361	13	94.6784	43.2299	Ancient site	Tuo Bei Liang Cun Nan Yi Zhi	Bronze Age	Western Zhou Dynasty	400	23114112	170218	3124	1786	0.550202	Northeast slope	3100-2700	2.563
362	14	94.6784	43.2299	Ancient site	Tuo Bei Liang Cun Nan Yi Zhi	Bronze Age	Eastern Zhou Dynasty	400	23114112	170218	3124	1786	0.550202	Northeast slope	2800-2200	2.563
363	12	94.6717	43.2315	Ancient site	Tuo Bei Liang Yi Zhi	Bronze Age	Xia Shang Culture	200	23113101	170218	565	1748	0.189403	Southeast Slope	4000-3000	2.793
364	13	94.6717	43.2315	Ancient site	Tuo Bei Liang Yi Zhi	Bronze Age	Western Zhou Dynasty	200	23113101	170218	565	1748	0.189403	Southeast Slope	3100-2700	2.793
365	14	94.6717	43.2315	Ancient site	Tuo Bei Liang Yi Zhi	Bronze Age	Eastern Zhou Dynasty	200	23113101	170218	565	1748	0.189403	Southeast Slope	2800-2200	2.793
366	12	94.6752	43.227	Ancient site	Kuo Ru Le Yi Zhi	Bronze Age	Xia Shang Culture	15000	23114112	170218	3124	1749	0.258717	Southeast Slope	4000-3000	2.563
367	13	94.6752	43.227	Ancient site	Kuo Ru Le Yi Zhi	Bronze Age	Western Zhou Dynasty	15000	23114112	170218	3124	1749	0.258717	Southeast Slope	3100-2700	2.563
368	14	94.6752	43.227	Ancient site	Kuo Ru Le Yi Zhi	Bronze Age	Eastern Zhou Dynasty	15000	23114112	170218	3124	1749	0.258717	Southeast Slope	2800-2200	2.563
369	12	94.3148	43.3244	Ancient site	Yan Chi Cheng Zhi	Bronze Age	Xia Shang Culture	5000	23113102	170218	394	1936	0.74123	Northwest slope	4000-3000	3.225
370	13	94.3148	43.3244	Ancient site	Yan Chi Cheng Zhi	Bronze Age	Western Zhou Dynasty	5000	23113102	170218	394	1936	0.74123	Northwest slope	3100-2700	3.225
371	14	94.3148	43.3244	Ancient site	Yan Chi Cheng Zhi	Bronze Age	Eastern Zhou Dynasty	5000	23113102	170218	394	1936	0.74123	Northwest slope	2800-2200	3.225
372	12	94.339	43.2747	Ancient site	Kuo La Yi Zhi	Bronze Age	Xia Shang Culture	3000	23113102	170218	394	2124	1.02115	North slope	4000-3000	3.225
373	13	94.339	43.2747	Ancient site	Kuo La Yi Zhi	Bronze Age	Western Zhou Dynasty	4000	23113102	170218	394	2124	1.02115	North slope	3100-2700	3.225
374	14	94.339	43.2747	Ancient site	Kuo La Yi Zhi	Bronze Age	Eastern Zhou Dynasty	5000	23113102	170218	394	2124	1.02115	North slope	2800-2200	3.225
375	14	94.7499	43.2079	Ancient site	Que Ka Yi Zhi	Bronze Age	Eastern Zhou Dynasty	30	23114112	170218	3124	1796	1.75666	Southwest slope	2800-2200	2.563
376	12	94.7023	43.2545	Ancient tomb	Xia Dong Wu Yi Lai Mu Qun	Bronze Age	Xia Shang Culture	10000	23113101	170218	3124	1676	0.726027	Southeast Slope	4000-3000	2.793
377	14	94.7023	43.2545	Ancient tomb	Xia Dong Wu Yi Lai Mu Qun	Bronze Age	Eastern Zhou Dynasty	10000	23113101	170218	3124	1676	0.726027	Southeast Slope	2800-2200	2.793
378	12	94.7514	43.2555	Ancient tomb	Yi Wu Bai Qi Dong Mu Di	Bronze Age	Xia Shang Culture	50000	23113101	170218	3124	1639	0.778079	West slope	4000-3000	2.793
379	14	94.7514	43.2555	Ancient tomb	Yi Wu Bai Qi Dong Mu Di	Bronze Age	Eastern Zhou Dynasty	50000	23113101	170218	3124	1639	0.778079	West slope	2800-2200	2.793
380	12	94.9988	43.7383	Ancient tomb	Ka Dong Sang Mu Qun	Bronze Age	Xia Shang Culture	2000	23114112	170114	297	486	0.146413	Southeast Slope	4000-3000	3.458
381	14	94.9988	43.7383	Ancient tomb	Ka Dong Sang Mu Qun	Bronze Age	Eastern Zhou Dynasty	2000	23114112	170114	297	486	0.146413	Southeast Slope	2800-2200	3.458
382	13	94.9988	43.7383	Ancient tomb	Ka Dong Sang Mu Qun	Bronze Age	Western Zhou Dynasty	2000	23114112	170114	297	486	0.146413	Southeast Slope	3100-2700	3.458
383	12	94.8552	43.4632	Ancient tomb	Wei Zi Xia Mu Di	Bronze Age	Xia Shang Culture	12000	23113102	170220	3052	1133	0.533244	East Slope	4000-3000	0
384	14	94.8552	43.4632	Ancient tomb	Wei Zi Xia Mu Di	Bronze Age	Eastern Zhou Dynasty	12000	23113102	170220	3052	1133	0.533244	East Slope	2800-2200	0
385	12	95.2613	43.2162	Ancient tomb	You Ku Ri Mai Li Mu Qun	Bronze Age	Xia Shang Culture	600	23116102	170120	346	958	0.356185	Northeast slope	4000-3000	2.563
386	14	95.2613	43.2162	Ancient tomb	You Ku Ri Mai Li Mu Qun	Bronze Age	Eastern Zhou Dynasty	600	23116102	170120	346	958	0.356185	Northeast slope	2800-2200	2.563
387	13	95.2613	43.2162	Ancient tomb	You Ku Ri Mai Li Mu Qun	Bronze Age	Western Zhou Dynasty	600	23116102	170120	346	958	0.356185	Northeast slope	3100-2700	2.563
388	12	95.2482	43.2035	Ancient tomb	Xia Ma Ya Mu Qun	Bronze Age	Xia Shang Culture	2000	23114112	170120	315	974	1.11334	Southwest slope	4000-3000	2.563
389	14	95.2482	43.2035	Ancient tomb	Xia Ma Ya Mu Qun	Bronze Age	Eastern Zhou Dynasty	1200	23114112	170120	315	974	1.11334	Southwest slope	2800-2200	2.563
390	13	95.2482	43.2035	Ancient tomb	Xia Ma Ya Mu Qun	Bronze Age	Western Zhou Dynasty	2000	23114112	170120	315	974	1.11334	Southwest slope	3100-2700	2.563
391	14	94.6806	43.2227	Ancient tomb	Xiao Bai Yang Gou Mu Qun	Bronze Age	Eastern Zhou Dynasty	1000	23114112	170218	3124	1767	1.43196	East Slope	2800-2200	2.563
392	14	94.2893	43.274	Ancient tomb	Kuo La Mu Qun	Bronze Age	Eastern Zhou Dynasty	2000	23113102	110303	394	2208	0.83292	East Slope	2800-2200	3.225
393	14	94.6788	43.2371	Ancient tomb	Tuo Bei Liang Mu Qun	Bronze Age	Eastern Zhou Dynasty	6000	23113101	170218	3124	1728	0.310938	East Slope	2800-2200	2.793
394	14	94.6483	43.2337	Ancient tomb	Sha Liang Zi Mu Qun	Bronze Age	Eastern Zhou Dynasty	2000	23113101	170218	565	1812	1.94995	Southwest slope	2800-2200	3.225
395	13	94.7472	43.2093	Rock Carvings and Cave Temple	Da Bai Yang Gou Yan Hua	Bronze Age	Western Zhou Dynasty	20	23114112	170218	3124	1779	0.430682	West slope	3100-2700	2.563
396	13	94.7411	43.2086	Rock Carvings and Cave Temple	Da Bai Yang Gou Cun Xi Yan Hua	Bronze Age	Western Zhou Dynasty	10	23114112	170218	3124	1804	0.923316	Southeast Slope	3100-2700	2.563
397	13	94.3982	43.1387	Rock Carvings and Cave Temple	Ke Tuo Guo Le Yan Hua	Bronze Age	Western Zhou Dynasty	20	23120171	110304	557	3673	3.53134	East Slope	3100-2700	9.036
398	13	94.5151	43.2006	Rock Carvings and Cave Temple	Re Zi Bu La Ke Yan Hua	Bronze Age	Western Zhou Dynasty	10	23113102	110303	414	2203	1.09592	East Slope	3100-2700	3.225
399	14	94.3809	43.4073	Rock Carvings and Cave Temple	Ka Sa Pu Qi Gou Yan Hua	Bronze Age	Eastern Zhou Dynasty	10	23113101	170218	414	1892	1.23457	Northeast slope	2800-2200	2.793
400	13	93.9249	43.4354	Rock Carvings and Cave Temple	Wu Wa Le Ke Yan Hua	Bronze Age	Western Zhou Dynasty	10	23112113	170218	380	2178	0.928276	North slope	3100-2700	0
401	14	86.1961	43.8203	Rock Carvings and Cave Temple	Sha La Qiao Ke Yan Hua	Bronze Age	Eastern Zhou Dynasty	20	23112101	170218	476	1646	1.17282	South Slope	2800-2200	7.664
402	14	87.9489	44.3312	Ancient site	Fu Bei Yi Zhi	Bronze Age	Eastern Zhou Dynasty	200000	23116145	170117	570	470	0.213303	Southeast Slope	2800-2200	2.701
403	14	88.5654	43.992	Ancient tomb	Zhang Jia Zhuang Mu Qun	Bronze Age	Eastern Zhou Dynasty	400	23112113	110303	314	1321	0.945085	East Slope	2800-2200	0
404	14	88.4743	44.0965	Ancient tomb	Nan Quan Mu Qun	Bronze Age	Eastern Zhou Dynasty	100000	23114101	110202	314	796	0.576979	North slope	2800-2200	3.112
405	13	88.2213	43.8656	Rock Carvings and Cave Temple	San Gong He Yan Hua	Bronze Age	Western Zhou Dynasty	10	23120102	110304	557	3010	3.53627	West slope	3100-2700	0
406	13	88.0618	44.002	Rock Carvings and Cave Temple	Huang Shan Gou Yan Hua	Bronze Age	Western Zhou Dynasty	10	23112112	110202	3241	1081	6.22025	West slope	3100-2700	3.802
407	14	87.9923	44.0129	Rock Carvings and Cave Temple	Hua Dong Gou Yan Hua	Bronze Age	Eastern Zhou Dynasty	10	23113101	160218	570	949	0.690517	East Slope	2800-2200	6.136
408	13	88.0704	43.9775	Rock Carvings and Cave Temple	Kuan Gou Yan Hua	Bronze Age	Western Zhou Dynasty	20	23112112	110303	3241	1168	3.27979	East Slope	3100-2700	3.802
409	14	86.4802	43.8433	Ancient tomb	Lao Ba Wan Mu Qun	Bronze Age	Eastern Zhou Dynasty	1000	23112112	160118	409	1320	2.30258	East Slope	2800-2200	3.802
410	12	86.4831	43.8399	Rock Carvings and Cave Temple	Kang Jia Shi Men Zi Yan Hua	Bronze Age	Xia Shang Culture	20	23112112	160118	398	1297	2.22044	East Slope	4000-3000	3.802
411	13	86.4831	43.8399	Rock Carvings and Cave Temple	Kang Jia Shi Men Zi Yan Hua	Bronze Age	Western Zhou Dynasty	10	23112112	160118	398	1297	2.22044	East Slope	3100-2700	3.802
412	14	86.4831	43.8399	Rock Carvings and Cave Temple	Kang Jia Shi Men Zi Yan Hua	Bronze Age	Eastern Zhou Dynasty	10	23112112	160118	398	1297	2.22044	East Slope	2800-2200	3.802
413	12	86.484	43.8392	Rock Carvings and Cave Temple	Deng Ge Ke Huo La Gou Yan Hua	Bronze Age	Xia Shang Culture	20	23112112	170218	409	1292	0.908996	West slope	4000-3000	3.802
414	13	86.484	43.8392	Rock Carvings and Cave Temple	Deng Ge Ke Huo La Gou Yan Hua	Bronze Age	Western Zhou Dynasty	10	23112112	170218	409	1292	0.908996	West slope	3100-2700	3.802
415	12	86.4236	43.8186	Rock Carvings and Cave Temple	Kuo Ke Huo La Yan Hua	Bronze Age	Xia Shang Culture	10	23112101	170218	378	1613	4.24949	Northeast slope	4000-3000	7.664
416	12	89.7399	44.0267	Ancient site	Ji Xin Ge Da Yi Zhi	Bronze Age	Xia Shang Culture	30000	23116105	170117	570	798	0.112637	Northwest slope	4000-3000	3.458
417	13	89.7399	44.0267	Ancient site	Ji Xin Ge Da Yi Zhi	Bronze Age	Western Zhou Dynasty	30000	23116105	170117	570	798	0.112637	Northwest slope	3100-2700	3.458
418	12	89.6167	44.0195	Ancient site	Shui Mo He Yi Zhi	Bronze Age	Xia Shang Culture	40000	23116105	170117	570	771	0.464404	East Slope	4000-3000	3.458
419	13	89.6167	44.0195	Ancient site	Shui Mo He Yi Zhi	Bronze Age	Western Zhou Dynasty	40000	23116105	170117	570	771	0.464404	East Slope	3100-2700	3.458
420	12	89.741	43.643	Ancient site	Jian Quan Zi Yi Zhi	Bronze Age	Xia Shang Culture	60000	23112112	110303	570	1636	1.46396	Northwest slope	4000-3000	3.802
421	13	89.741	43.643	Ancient site	Jian Quan Zi Yi Zhi	Bronze Age	Western Zhou Dynasty	60000	23112112	110303	570	1636	1.46396	Northwest slope	3100-2700	3.802
422	12	89.7677	43.6608	Ancient site	Xin Hu Liang Yi Zhi	Bronze Age	Xia Shang Culture	3000	23112112	170218	570	1390	0.0661427	Southeast Slope	4000-3000	3.802
423	13	89.7677	43.6608	Ancient site	Xin Hu Liang Yi Zhi	Bronze Age	Western Zhou Dynasty	3000	23112112	170218	570	1390	0.0661427	Southeast Slope	3100-2700	3.802
424	12	89.7416	43.6756	Ancient site	Hou Liang Yi Zhi	Bronze Age	Xia Shang Culture	50000	23112112	170218	570	1403	0.991822	West slope	4000-3000	4.222
425	13	89.7416	43.6756	Ancient site	Hou Liang Yi Zhi	Bronze Age	Western Zhou Dynasty	50000	23112112	170218	570	1403	0.991822	West slope	3100-2700	4.222
426	12	89.7478	43.666	Ancient site	Ban Jie Gou Yi Zhi	Bronze Age	Xia Shang Culture	1000	23112112	170218	570	1422	0.509329	Northwest slope	4000-3000	3.802
427	13	89.7478	43.666	Ancient site	Ban Jie Gou Yi Zhi	Bronze Age	Western Zhou Dynasty	1000	23112112	170218	570	1422	0.509329	Northwest slope	3100-2700	3.802
428	12	89.291	43.8075	Ancient site	Bai Yang He Yi Zhi	Bronze Age	Xia Shang Culture	5000	23113101	170218	322	1188	0.402324	Southeast Slope	4000-3000	2.793
429	13	89.291	43.8075	Ancient site	Bai Yang He Yi Zhi	Bronze Age	Western Zhou Dynasty	5000	23113101	170218	322	1188	0.402324	Southeast Slope	3100-2700	2.793
430	14	89.291	43.8075	Ancient site	Bai Yang He Yi Zhi	Bronze Age	Eastern Zhou Dynasty	5000	23113101	170218	322	1188	0.402324	Southeast Slope	2800-2200	2.793
431	12	89.7454	43.9853	Ancient site	Xi Kan Dong Zi Yi Zhi	Bronze Age	Xia Shang Culture	1000	23116105	170117	570	827	0.470022	North slope	4000-3000	3.112
432	13	89.7454	43.9853	Ancient site	Xi Kan Dong Zi Yi Zhi	Bronze Age	Western Zhou Dynasty	6000	23116105	170117	570	827	0.470022	North slope	3100-2700	3.112
433	14	89.7454	43.9853	Ancient site	Xi Kan Dong Zi Yi Zhi	Bronze Age	Eastern Zhou Dynasty	4000	23116105	170117	570	827	0.470022	North slope	2800-2200	3.112
434	14	89.8926	43.9728	Ancient site	Wu Ma Chang Yi Zhi	Bronze Age	Eastern Zhou Dynasty	4000	23114106	170117	483	867	0.871663	North slope	2800-2200	2.82
435	13	90.4825	45.4055	Rock Carvings and Cave Temple	Ye Dong Ha Ba Ke Yan Hua	Bronze Age	Western Zhou Dynasty	10	23113102	170220	321	1413	0.553768	Northwest slope	3100-2700	3.225
436	14	90.6236	45.3747	Rock Carvings and Cave Temple	Ku Fu Gou Yan Hua	Bronze Age	Eastern Zhou Dynasty	10	23112113	110302	392	1816	1.06885	North slope	2800-2200	0
437	8	89.1887	43.758	Ancient site	Luan Za Gang Yi Zhi	Neolithic	Mid-Yangshao Culture	20000	23112112	110303	570	1468	0.598195	North slope	6000-5500	3.802
438	7	89.2476	44.0039	Ancient site	Liu Jia Cao Zi Yi Zhi	Neolithic	Early Yangshao Culture	42000	23119123	170117	570	705	0.492296	Northwest slope	7000-6000	4.222
439	12	89.1756	43.7606	Ancient site	Cao Jia Shan Yi Zhi	Bronze Age	Xia Shang Culture	20000	23112112	110303	570	1450	1.11019	Northeast slope	4000-3000	3.802
440	13	89.1756	43.7606	Ancient site	Cao Jia Shan Yi Zhi	Bronze Age	Western Zhou Dynasty	100000	23112112	110303	570	1450	1.11019	Northeast slope	3100-2700	3.802
441	14	89.1756	43.7606	Ancient site	Cao Jia Shan Yi Zhi	Bronze Age	Eastern Zhou Dynasty	80000	23112112	110303	570	1450	1.11019	Northeast slope	2800-2200	3.802
442	12	89.124	43.7865	Ancient site	Xiao Xi Gou Yi Zhi	Bronze Age	Xia Shang Culture	280000	23112112	110303	570	1376	1.54968	Northwest slope	4000-3000	0
443	13	89.124	43.7865	Ancient site	Xiao Xi Gou Yi Zhi	Bronze Age	Western Zhou Dynasty	280000	23112112	110303	570	1376	1.54968	Northwest slope	3100-2700	0
444	14	89.124	43.7865	Ancient site	Xiao Xi Gou Yi Zhi	Bronze Age	Eastern Zhou Dynasty	280000	23112112	110303	570	1376	1.54968	Northwest slope	2800-2200	0
445	14	89.1792	43.9296	Ancient tomb	Da Long Kou Mu Qun	Bronze Age	Eastern Zhou Dynasty	100000	23114101	170120	314	897	0.488281	West slope	2800-2200	3.112
446	14	89.1846	43.8129	Ancient tomb	Shan Kou Zi Mu Qun	Bronze Age	Eastern Zhou Dynasty	5000	23113101	170120	314	1305	0.767039	West slope	2800-2200	3.802
447	12	89.0941	43.7467	Rock Carvings and Cave Temple	Song Shu Gou Yan Hua	Bronze Age	Xia Shang Culture	10	23112101	110303	570	1637	2.28478	Northeast slope	4000-3000	3.802
448	9	91.1724	43.5902	Ancient site	Qi Cheng Zi Yi Zhi	Neolithic	Neolithic	240000	23112113	110203	394	1736	0.609783	Southwest slope	5500-5000	0
449	9	90.5136	44.0569	Ancient site	Ta Ke Dong Ba Si Tao Yi Zhi	Neolithic	Neolithic	400000	23114105	170120	316	946	0.544206	Northeast slope	5500-5000	2.937
450	9	90.2868	43.8276	Ancient site	Mu Lei Yi Zhi	Neolithic	Late Yangshao Culture	10000	23112113	170219	570	1300	0.651402	Northwest slope	5500-5000	0
451	8	90.2922	44.0844	Ancient site	Yi Dong Ka Ba Ke Yi Zhi	Neolithic	Mid-Yangshao Culture	100000	23114105	170120	316	877	0.397401	Northwest slope	6000-5500	2.937
452	7	90.2922	44.0844	Ancient site	Yi Dong Ka Ba Ke Yi Zhi	Neolithic	Early Yangshao Culture	150000	23114105	170120	316	877	0.397401	Northwest slope	7000-6000	2.937
453	7	90.2922	44.0844	Ancient site	Yi Dong Ka Ba Ke Yi Zhi	Neolithic	Early Yangshao Culture	100000	23114105	170120	316	877	0.397401	Northwest slope	7000-6000	2.937
454	12	90.2922	44.0844	Ancient site	Yi Dong Ka Ba Ke Yi Zhi	Bronze Age	Xia Shang Culture	10000	23114105	170120	316	877	0.397401	Northwest slope	4000-3000	2.937
455	13	90.2922	44.0844	Ancient site	Yi Dong Ka Ba Ke Yi Zhi	Bronze Age	Western Zhou Dynasty	20000	23114105	170120	316	877	0.397401	Northwest slope	3100-2700	2.937
456	14	90.2922	44.0844	Ancient site	Yi Dong Ka Ba Ke Yi Zhi	Bronze Age	Eastern Zhou Dynasty	50000	23114105	170120	316	877	0.397401	Northwest slope	2800-2200	2.937
457	12	90.3172	43.8851	Ancient site	Xin Hu Yi Zhi	Bronze Age	Xia Shang Culture	10000	23119123	170219	570	1162	0.295797	Northeast slope	4000-3000	4.222
458	13	90.3172	43.8851	Ancient site	Xin Hu Yi Zhi	Bronze Age	Western Zhou Dynasty	1000	23119123	170219	570	1162	0.295797	Northeast slope	3100-2700	4.222
459	14	90.3172	43.8851	Ancient site	Xin Hu Yi Zhi	Bronze Age	Eastern Zhou Dynasty	10000	23119123	170219	570	1162	0.295797	Northeast slope	2800-2200	4.222
460	12	90.2868	43.8529	Ancient site	Wu Cun Yi Zhi	Bronze Age	Xia Shang Culture	10000	23113104	170219	570	1237	0.236638	East Slope	4000-3000	4.222
461	13	90.2868	43.8529	Ancient site	Wu Cun Yi Zhi	Bronze Age	Western Zhou Dynasty	50000	23113104	170219	570	1237	0.236638	East Slope	3100-2700	4.222
462	14	90.2868	43.8529	Ancient site	Wu Cun Yi Zhi	Bronze Age	Eastern Zhou Dynasty	6000	23113104	170219	570	1237	0.236638	East Slope	2800-2200	4.222
463	12	90.2652	43.8369	Ancient site	Mu Lei He Dong Yi Zhi	Bronze Age	Xia Shang Culture	10000	23113102	170219	570	1294	0.327386	North slope	4000-3000	3.225
464	13	90.2652	43.8369	Ancient site	Mu Lei He Dong Yi Zhi	Bronze Age	Western Zhou Dynasty	10000	23113102	170219	570	1294	0.327386	North slope	3100-2700	3.225
465	14	90.2652	43.8369	Ancient site	Mu Lei He Dong Yi Zhi	Bronze Age	Eastern Zhou Dynasty	34000	23113102	170219	570	1294	0.327386	North slope	2800-2200	3.225
466	12	89.9505	43.6836	Ancient site	Ma Chang Wo Zi Yi Zhi	Bronze Age	Xia Shang Culture	1000	23119123	170219	570	1355	0.545411	Northwest slope	4000-3000	3.802
467	13	89.9505	43.6836	Ancient site	Ma Chang Wo Zi Yi Zhi	Bronze Age	Western Zhou Dynasty	10000	23119123	170219	570	1355	0.545411	Northwest slope	3100-2700	3.802
468	14	89.9505	43.6836	Ancient site	Ma Chang Wo Zi Yi Zhi	Bronze Age	Eastern Zhou Dynasty	20000	23119123	170219	570	1355	0.545411	Northwest slope	2800-2200	3.802
469	13	90.1876	43.7875	Ancient site	Si Dao Gou Yi Zhi	Bronze Age	Western Zhou Dynasty	10000	23112112	170219	570	1280	0.788409	Northwest slope	3100-2700	3.802
470	12	90.2721	43.7994	Ancient tomb	Po Cheng Zi Mu Qun	Bronze Age	Xia Shang Culture	2000	23112113	170219	570	1360	0.712342	Northwest slope	4000-3000	0
471	14	90.2721	43.7994	Ancient tomb	Po Cheng Zi Mu Qun	Bronze Age	Eastern Zhou Dynasty	2000	23112113	170219	570	1360	0.712342	Northwest slope	2800-2200	0
472	13	90.2721	43.7994	Ancient tomb	Po Cheng Zi Mu Qun	Bronze Age	Western Zhou Dynasty	2000	23112113	170219	570	1360	0.712342	Northwest slope	3100-2700	0
473	12	91.2318	43.5617	Ancient tomb	Qi Cheng Zi Mu Qun	Bronze Age	Xia Shang Culture	1000	23112113	110202	394	1871	1.91902	Southwest slope	4000-3000	0
474	14	91.2318	43.5617	Ancient tomb	Qi Cheng Zi Mu Qun	Bronze Age	Eastern Zhou Dynasty	1000	23112113	110202	394	1871	1.91902	Southwest slope	2800-2200	0
475	13	91.2318	43.5617	Ancient tomb	Qi Cheng Zi Mu Qun	Bronze Age	Western Zhou Dynasty	1000	23112113	110202	394	1871	1.91902	Southwest slope	3100-2700	0
476	12	90.2908	43.7503	Ancient tomb	Gan Gou Mu Qun	Bronze Age	Xia Shang Culture	2000	23112112	110203	460	1569	3.36059	Northeast slope	4000-3000	3.802
477	14	90.2908	43.7503	Ancient tomb	Gan Gou Mu Qun	Bronze Age	Eastern Zhou Dynasty	2000	23112112	110203	460	1569	3.36059	Northeast slope	2800-2200	3.802
478	13	90.2908	43.7503	Ancient tomb	Gan Gou Mu Qun	Bronze Age	Western Zhou Dynasty	1500	23112112	110203	460	1569	3.36059	Northeast slope	3100-2700	3.802
479	12	90.0129	43.7237	Ancient tomb	Cai Zi Gou Mu Zang	Bronze Age	Xia Shang Culture	600	23112112	170219	570	1296	1.90646	Northeast slope	4000-3000	3.802
480	14	90.0129	43.7237	Ancient tomb	Cai Zi Gou Mu Zang	Bronze Age	Eastern Zhou Dynasty	600	23112112	170219	570	1296	1.90646	Northeast slope	2800-2200	3.802
481	13	90.0129	43.7237	Ancient tomb	Cai Zi Gou Mu Zang	Bronze Age	Western Zhou Dynasty	600	23112112	170219	570	1296	1.90646	Northeast slope	3100-2700	3.802
482	12	90.3097	43.8602	Ancient tomb	Dong Kan Dong Zi Mu Qun	Bronze Age	Xia Shang Culture	1200	23119123	170219	570	1207	0.412524	North slope	4000-3000	2.818
483	14	90.3097	43.8602	Ancient tomb	Dong Kan Dong Zi Mu Qun	Bronze Age	Eastern Zhou Dynasty	1100	23119123	170219	570	1207	0.412524	North slope	2800-2200	2.818
484	13	90.3097	43.8602	Ancient tomb	Dong Kan Dong Zi Mu Qun	Bronze Age	Western Zhou Dynasty	1000	23119123	170219	570	1207	0.412524	North slope	3100-2700	2.818
485	13	90.2112	43.933	Ancient tomb	Xin Gou Mu Qun	Bronze Age	Western Zhou Dynasty	45	23113102	170219	570	1061	0.150828	North slope	3100-2700	3.225
486	14	90.2112	43.933	Ancient tomb	Xin Gou Mu Qun	Bronze Age	Eastern Zhou Dynasty	45	23113102	170219	570	1061	0.150828	North slope	2800-2200	3.225
487	12	90.3554	43.9446	Rock Carvings and Cave Temple	Da Nan Gou Yan Hua	Bronze Age	Xia Shang Culture	10	23113104	170120	316	1060	0.112637	Northwest slope	4000-3000	3.225
488	14	90.0968	43.866	Rock Carvings and Cave Temple	Ji Xin Liang Yan Hua	Bronze Age	Eastern Zhou Dynasty	20	23112113	170219	316	1074	0.639885	Northwest slope	2800-2200	2.818
489	13	80.7918	41.3708	Ancient site	Ka La You Le Gun Yi Zhi	Bronze Age	Western Zhou Dynasty	10000	23114125	170218	574	1226	0.456806	Southwest slope	3100-2700	1.154
490	14	79.9431	41.4325	Ancient tomb	Ku Mi Shi A Ta Mu Mu Qun	Bronze Age	Eastern Zhou Dynasty	3200	23119102	170223	574	1254	0.485135	Southwest slope	2800-2200	1.628
491	14	79.9381	41.305	Ancient tomb	Sa Yi Tu Ge Man Mu Qun	Bronze Age	Eastern Zhou Dynasty	0	23114121	170217	275	1193	0.280618	East Slope	2800-2200	1.628
492	14	79.9385	41.3205	Ancient tomb	Ji Ge Dai Le Ke Mu Qun	Bronze Age	Eastern Zhou Dynasty	0	23114121	170217	275	1201	0.344954	Northwest slope	2800-2200	1.628
493	14	80.1429	41.4339	Ancient tomb	Ta Ge La Ke Mu Qun	Bronze Age	Eastern Zhou Dynasty	0	23114121	110303	275	1355	0.568963	Southeast Slope	2800-2200	1.628
494	14	79.993	41.191	Ancient tomb	Ha Man Ta La Sa Yi Mu Qun	Bronze Age	Eastern Zhou Dynasty	0	23117105	170217	479	1142	0.456806	Southwest slope	2800-2200	3.885
495	14	83.0444	41.9621	Ancient site	Ke Zi Li Ya Ye Tong Yi Zhi	Bronze Age	Eastern Zhou Dynasty	3000	23114121	170220	302	1350	0.36528	Northeast slope	2800-2200	1.628
496	14	82.8441	41.8044	Ancient site	Ke Zi Dong 尕ha Feng 燧	Bronze Age	Eastern Zhou Dynasty	27	23114121	110303	318	1179	0.337907	Southwest slope	2800-2200	1.628
497	13	82.7846	41.8865	Ancient site	Yan Shui Gou Feng 燧yi Zhi	Bronze Age	Western Zhou Dynasty	0	23114123	110201	9904	1345	0.815944	Southwest slope	3100-2700	2.566
498	14	83.6293	41.7829	Ancient site	Tu Ri Feng 燧yi Zhi	Bronze Age	Eastern Zhou Dynasty	0	23114121	110201	275	964	0.696195	South Slope	2800-2200	1.628
499	13	83.0086	42.1792	Ancient site	Ti Ke Li Ke Ye Tie Yi Zhi	Bronze Age	Western Zhou Dynasty	280000	23113102	170220	3122	1826	1.04192	South Slope	3100-2700	3.225
500	14	83.043	42.1632	Ancient site	Su Bo Yi Ye Tie Yi Zhi	Bronze Age	Eastern Zhou Dynasty	100000	23113102	160319	3122	1771	0.291326	Southeast Slope	2800-2200	3.225
501	14	82.9404	41.7197	Ancient site	Gui Zi Gu Cheng	Bronze Age	Eastern Zhou Dynasty	0	23119112	170217	275	1072	0.95246	Southwest slope	2800-2200	1.798
502	14	82.9404	41.7197	Ancient site	Gui Zi Gu Cheng	Bronze Age	Eastern Zhou Dynasty	0	23119112	170217	275	1072	0.95246	Southwest slope	2800-2200	1.798
503	14	82.9404	41.7197	Ancient site	Pi Lang Tu Dong	Bronze Age	Eastern Zhou Dynasty	0	23119112	170217	275	1072	0.95246	Southwest slope	2800-2200	1.798
504	14	82.9731	41.7286	Ancient tomb	Ma Zha Fu Tang Mu Qun	Bronze Age	Eastern Zhou Dynasty	15000	23119112	110201	275	1080	0.14031	South Slope	2800-2200	1.628
505	13	82.9731	41.7286	Ancient tomb	Ma Zha Fu Tang Mu Qun	Bronze Age	Western Zhou Dynasty	15000	23119112	110201	275	1080	0.14031	South Slope	3100-2700	1.628
506	14	83.0466	41.8608	Ancient tomb	Su Ba Shi Xi Si Wei Jin Mu	Bronze Age	Eastern Zhou Dynasty	0	23114121	110303	318	1246	2.17915	East Slope	2800-2200	1.628
507	13	83.4888	41.8302	Ancient tomb	Yi Si Ta Na Mu Qun	Bronze Age	Western Zhou Dynasty	0	23114123	170220	275	1052	1.19863	Southwest slope	3100-2700	2.566
508	14	83.4888	41.8302	Ancient tomb	Yi Si Ta Na Mu Qun	Bronze Age	Eastern Zhou Dynasty	0	23114123	170220	275	1052	1.19863	Southwest slope	2800-2200	2.566
509	13	82.9213	41.715	Ancient tomb	Dong Mai Li Mu Qun	Bronze Age	Western Zhou Dynasty	210000	23119112	170220	574	1057	0.558095	Northwest slope	3100-2700	1.798
510	14	82.9213	41.715	Ancient tomb	Dong Mai Li Mu Qun	Bronze Age	Eastern Zhou Dynasty	210000	23119112	170220	574	1057	0.558095	Northwest slope	2800-2200	1.798
511	14	82.9367	41.7308	Ancient tomb	Mo La Na Dong Xi Ding Ma Zha	Bronze Age	Eastern Zhou Dynasty	572	23119112	110201	275	1064	0.337259	South Slope	2800-2200	1.798
512	14	82.9367	41.7308	Ancient tomb	Mo La Na Dong Xi Ding Ma Zha	Bronze Age	Eastern Zhou Dynasty	572	23119112	110201	275	1064	0.337259	South Slope	2800-2200	1.798
513	13	82.4165	41.7839	Ancient tomb	Mu Qun	Bronze Age	Western Zhou Dynasty	0	23119113	170220	574	1146	0.590468	West slope	3100-2700	1.977
514	13	82.4066	41.7945	Ancient tomb	Ma Zha Gu Jia Mu Mu Qun	Bronze Age	Western Zhou Dynasty	0	23116141	170217	574	1149	1.10209	East Slope	3100-2700	1.977
515	14	82.6314	42.1741	Ancient tomb	Bu Lie Guo Dong Neng Sha Yi Mu Qun	Bronze Age	Eastern Zhou Dynasty	0	23113102	170220	574	1582	0.47188	Southeast Slope	2800-2200	3.225
516	13	81.2667	41.7277	Ancient tomb	Ke Da Ke Tu Mu Qun	Bronze Age	Western Zhou Dynasty	0	23114125	110302	574	1521	0.112637	Southeast Slope	3100-2700	1.154
517	13	81.0516	41.786	Ancient tomb	A Qia Le Mu Qun	Bronze Age	Western Zhou Dynasty	0	23113102	170218	574	1764	0.39685	Southwest slope	3100-2700	3.225
518	14	81.7132	41.6507	Ancient tomb	Wu Tang Mu Qun	Bronze Age	Eastern Zhou Dynasty	0	23119112	170217	574	1262	0.678697	East Slope	2800-2200	1.798
519	14	82.0497	41.8756	Ancient tomb	Dong Gang Mu Qun	Bronze Age	Eastern Zhou Dynasty	0	23114125	170220	302	1341	0.281396	West slope	2800-2200	1.154
520	14	81.0686	41.6199	Ancient tomb	Yi Lie Ke Qi Mu Qun	Bronze Age	Eastern Zhou Dynasty	0	23114125	170223	323	1603	0.0862395	Northwest slope	2800-2200	1.154
521	13	82.0483	41.8798	Ancient tomb	Dong Gang Gu Mu Qun	Bronze Age	Western Zhou Dynasty	350000	23114125	170220	302	1352	1.00952	Southwest slope	3100-2700	2.566
522	14	82.0483	41.8798	Ancient tomb	Dong Gang Gu Mu Qun	Bronze Age	Eastern Zhou Dynasty	350000	23114125	170220	302	1352	1.00952	Southwest slope	2800-2200	2.566
523	13	82.0073	41.7881	Ancient tomb	Ka La Su Mu Qun	Bronze Age	Western Zhou Dynasty	0	23119112	170218	3161	1225	0.462989	Southwest slope	3100-2700	1.798
524	14	82.0073	41.7881	Ancient tomb	Ka La Su Mu Qun	Bronze Age	Eastern Zhou Dynasty	0	23119112	170218	3161	1225	0.462989	Southwest slope	2800-2200	1.798
525	13	82.4061	41.7804	Ancient tomb	Ke Zi Dong Shui Ku Mu Qun	Bronze Age	Western Zhou Dynasty	0	23118101	170217	574	1143	1.43181	Southeast Slope	3100-2700	1.977
526	14	82.4061	41.7804	Ancient tomb	Ke Zi Dong Shui Ku Mu Qun	Bronze Age	Eastern Zhou Dynasty	0	23118101	170217	574	1143	1.43181	Southeast Slope	2800-2200	1.977
527	14	82.2232	41.7987	Ancient tomb	Dong Xu Mu Qun	Bronze Age	Eastern Zhou Dynasty	0	23119112	170220	574	1216	0.451509	Southeast Slope	2800-2200	1.798
528	14	82.2232	41.7987	Ancient tomb	Dong Xu Mu Qun	Bronze Age	Eastern Zhou Dynasty	0	23119112	170220	574	1216	0.451509	Southeast Slope	2800-2200	1.798
529	14	82.0092	41.8716	Ancient tomb	Sa Ka Te Ke Ta Ge Mu Qun	Bronze Age	Eastern Zhou Dynasty	0	23114125	170220	302	1330	0.481515	Southwest slope	2800-2200	1.154
530	14	82.0092	41.8716	Ancient tomb	Sa Ka Te Ke Ta Ge Mu Qun	Bronze Age	Eastern Zhou Dynasty	0	23114125	170220	302	1330	0.481515	Southwest slope	2800-2200	1.154
531	14	82.4306	41.7719	Ancient tomb	Ka Dong 尕yi Mu Qun	Bronze Age	Eastern Zhou Dynasty	0	23119113	170220	574	1153	0.168631	Southeast Slope	2800-2200	1.155
532	14	82.4043	41.7949	Ancient tomb	Kuo Na Xie Hai Dong Mu Qun	Bronze Age	Eastern Zhou Dynasty	0	23116141	170217	574	1172	0.121961	East Slope	2800-2200	1.977
533	14	82.6042	42.3106	Ancient tomb	Bo Zi Ke Ri Ge Mu Qun	Bronze Age	Eastern Zhou Dynasty	0	23113102	110203	310	1909	4.16457	East Slope	2800-2200	3.225
534	14	82.2816	41.8164	Ancient tomb	Kuo Tai Ke Tu Dong Mu Qun	Bronze Age	Eastern Zhou Dynasty	0	23114123	170220	574	1201	0.578493	South Slope	2800-2200	2.566
535	12	82.625	42.1738	Rock Carvings and Cave Temple	Bo Zi Ke Dong Ge Ke Gou Kou Yan Hua	Bronze Age	Xia Shang Culture	0	23113102	170220	574	1588	0.537737	Northeast slope	4000-3000	3.225
536	14	78.7094	41.1591	Ancient tomb	Bie Die Li He Kou Mu Qun	Bronze Age	Eastern Zhou Dynasty	0	23113102	170219	326	2303	0.860554	South Slope	2800-2200	3.225
537	14	78.7094	41.1591	Ancient tomb	Bie Die Li He Kou Mu Qun	Bronze Age	Eastern Zhou Dynasty	0	23113102	170219	326	2303	0.860554	South Slope	2800-2200	3.225
538	14	78.8542	41.0673	Ancient tomb	Yi Bu La Yi Mu Mu Qun	Bronze Age	Eastern Zhou Dynasty	0	23114123	170217	338	1688	0.516577	North slope	2800-2200	2.566
539	14	78.9421	40.5538	Ancient tomb	Ma Zha Ai Ken Mu Qun	Bronze Age	Eastern Zhou Dynasty	0	23114123	110303	275	1285	1.07802	Southeast Slope	2800-2200	2.566
540	14	78.9052	40.5852	Ancient tomb	Se Ri Ke Tuo Ge La Ke Mu Qun	Bronze Age	Eastern Zhou Dynasty	200000	0	110302	9904	1476	6.22246	South Slope	2800-2200	0
541	9	86.9323	42.2181	Ancient site	Xin Ta La Yi Zhi	Neolithic	Neolithic	28901	23116145	170217	566	1071	0.0591598	South Slope	5500-5000	2.701
542	12	87.0484	42.2021	Ancient site	Qu Hui Yi Zhi	Bronze Age	Xia Shang Culture	0	23116145	170219	482	1070	0.539767	South Slope	4000-3000	0
543	13	87.0484	42.2021	Ancient site	Qu Hui Yi Zhi	Bronze Age	Western Zhou Dynasty	0	23116145	170219	482	1070	0.539767	South Slope	3100-2700	0
544	14	87.3879	42.3992	Ancient tomb	Hong Shan Mu Qun	Bronze Age	Eastern Zhou Dynasty	450000	23114123	170220	380	1718	0.39685	Northwest slope	2800-2200	2.566
545	14	87.0978	42.2983	Ancient tomb	Qu Hui Gou Mu Qun	Bronze Age	Eastern Zhou Dynasty	0	23114125	110304	275	1173	0.610858	West slope	2800-2200	1.628
546	14	87.3819	42.3566	Ancient tomb	Ha Ri Cha La Mu Qun	Bronze Age	Eastern Zhou Dynasty	150000	23114123	170220	380	1621	0.998851	Southwest slope	2800-2200	2.566
547	14	87.3364	42.404	Ancient tomb	Ben Bu Tu Mu Qun	Bronze Age	Eastern Zhou Dynasty	50000	23114123	170220	336	1746	1.93951	South Slope	2800-2200	0
548	14	87.3738	42.3917	Ancient tomb	Ha Si Te Mu Qun	Bronze Age	Eastern Zhou Dynasty	30000	23114123	170220	380	1694	0.492296	Southwest slope	2800-2200	2.566
549	14	87.5804	42.4794	Ancient tomb	Bao Dong Tu Dong Mu Chang Nan Mu Qun	Bronze Age	Eastern Zhou Dynasty	100000	23114123	170220	275	1616	1.02051	South Slope	2800-2200	2.566
550	14	87.5576	42.5054	Ancient tomb	Bao Dong Tu Yi Mu Chang Mu Zang	Bronze Age	Eastern Zhou Dynasty	300	23114123	170220	336	1764	3.94492	Southwest slope	2800-2200	2.566
551	14	87.7511	42.4888	Ancient tomb	Ha Dong Tao Le Gai Mu Qun	Bronze Age	Eastern Zhou Dynasty	2500	0	170220	312	1644	0.121961	North slope	2800-2200	0
552	14	87.6992	42.4963	Ancient tomb	Wu Tun Bu La Ke Mu Qun	Bronze Age	Eastern Zhou Dynasty	40000	23114123	110304	312	1637	3.31794	South Slope	2800-2200	2.566
553	14	87.6382	42.5004	Ancient tomb	Ba Sheng Cha La Mu Qun	Bronze Age	Eastern Zhou Dynasty	100000	23114123	170220	312	1626	1.61986	Southwest slope	2800-2200	3.225
554	13	84.1121	41.8754	Ancient tomb	Qiao Ka Mai Li Mu Qun	Bronze Age	Western Zhou Dynasty	160000	23114121	170220	574	1065	0.0862395	Southwest slope	3100-2700	1.628
555	14	84.1121	41.8754	Ancient tomb	Qiao Ka Mai Li Mu Qun	Bronze Age	Eastern Zhou Dynasty	160000	23114121	170220	574	1065	0.0862395	Southwest slope	2800-2200	1.628
556	13	84.0827	41.8547	Ancient tomb	Yi Ma Mu Bu La Ke Mu Qun	Bronze Age	Western Zhou Dynasty	0	23114121	170220	275	1039	0.497159	Southeast Slope	3100-2700	1.628
557	14	84.0827	41.8547	Ancient tomb	Yi Ma Mu Bu La Ke Mu Qun	Bronze Age	Eastern Zhou Dynasty	0	23114121	170220	275	1039	0.497159	Southeast Slope	2800-2200	1.628
558	13	84.0451	41.901	Ancient tomb	Qun Ba Ke Gu Mu Qun	Bronze Age	Western Zhou Dynasty	0	23114121	170220	275	1127	0.243921	South Slope	3100-2700	1.628
559	14	84.0451	41.901	Ancient tomb	Qun Ba Ke Gu Mu Qun	Bronze Age	Eastern Zhou Dynasty	0	23114121	170220	275	1127	0.243921	South Slope	2800-2200	1.628
560	14	84.1009	41.8652	Ancient tomb	Nuo Qiao Ka Mu Qun	Bronze Age	Eastern Zhou Dynasty	0	23114121	170220	574	1050	0.210204	Southeast Slope	2800-2200	1.628
561	13	84.9211	42.0728	Rock Carvings and Cave Temple	Qi Yi Ang Le Ke Gou Yan Hua	Bronze Age	Western Zhou Dynasty	0	0	170220	302	1258	1.36042	South Slope	3100-2700	0
562	13	88.9356	40.6781	Ancient tomb	Gu Mu Gou Mu Qun	Bronze Age	Western Zhou Dynasty	0	23115141	170117	285	814	0.225273	Northeast slope	3100-2700	2.255
563	13	88.5498	40.4011	Ancient tomb	Axing Mu	Bronze Age	Western Zhou Dynasty	0	23115141	170117	285	814	0.225273	Northeast slope	3100-2700	2.255
564	13	88.5498	40.4011	Ancient tomb	Bxing Mu	Bronze Age	Western Zhou Dynasty	0	23115141	170117	285	814	0.225273	Northeast slope	3100-2700	2.255
565	14	88.0146	41.163	Rock Carvings and Cave Temple	Xing Di Yan Hua	Bronze Age	Eastern Zhou Dynasty	0	0	110202	312	1599	4.40358	Southeast Slope	2800-2200	0
566	7	89.0325	37.2725	Ancient site	Ye Niu Quan Xi Shi Qi Yi Zhi	Neolithic	Early Yangshao Culture	12000	23120132	110401	350	4047	1.28404	East Slope	7000-6000	3.314
567	9	91.087	37.0047	Ancient site	Ka Dong Dong Xi Shi Qi Yi Zhi	Neolithic	Late Yangshao Culture	1000	23120124	110403	4151	4400	0.385669	Southeast Slope	5500-5000	3.471
568	13	88.6723	40.3364	Ancient tomb	Xiao He Mu Qun	Bronze Age	Western Zhou Dynasty	2500	23115141	170117	9905	828	0.376486	Southwest slope	3100-2700	2.255
569	13	90.1154	40.7442	Ancient tomb	Tie Ban He Mu Qun	Bronze Age	Western Zhou Dynasty	0	23116105	170116	287	799	0.598195	West slope	3100-2700	3.458
570	13	85.5091	38.1089	Ancient site	Qiong Ku Le Yi Zhi	Bronze Age	Western Zhou Dynasty	0	23114122	170117	574	1279	0.385669	Northwest slope	3100-2700	1.798
571	13	85.5091	38.1089	Ancient site	Qiong Ku Le Yi Zhi	Bronze Age	Western Zhou Dynasty	0	23114122	170117	574	1279	0.385669	Northwest slope	3100-2700	1.798
572	13	85.4917	38.1055	Ancient site	Zha Gun Lu Ke Yi Zhi	Bronze Age	Western Zhou Dynasty	0	23114122	170117	479	1288	1.16553	Northwest slope	3100-2700	0
573	13	85.4917	38.1055	Ancient site	Zha Gun Lu Ke Yi Zhi	Bronze Age	Western Zhou Dynasty	0	23114122	170117	479	1288	1.16553	Northwest slope	3100-2700	0
574	13	85.1647	37.165	Ancient site	Ke An Yi Zhi	Bronze Age	Western Zhou Dynasty	1800	0	160318	400	3123	2.33692	Northeast slope	3100-2700	0
575	13	85.1647	37.165	Ancient site	Ke An Yi Zhi	Bronze Age	Western Zhou Dynasty	1800	0	160318	400	3123	2.33692	Northeast slope	3100-2700	0
576	13	85.4422	38.0872	Ancient site	Yu Mu La Ke Kai Te Mai Yi Zhi	Bronze Age	Western Zhou Dynasty	200000	23115141	150221	479	1298	1.12428	Southeast Slope	3100-2700	2.255
577	13	85.4422	38.0872	Ancient site	Yu Mu La Ke Kai Te Mai Yi Zhi	Bronze Age	Western Zhou Dynasty	200000	23115141	150221	479	1298	1.12428	Southeast Slope	3100-2700	2.255
578	13	85.5494	38.0812	Ancient site	Qie Mo Xian Gong Cheng Zhi Dong Yi Zhi	Bronze Age	Western Zhou Dynasty	0	23114122	170117	574	1284	0.280618	East Slope	3100-2700	0
579	13	85.4485	38.0987	Ancient tomb	Zha Gun Lu Ke Gu Mu Qun	Bronze Age	Western Zhou Dynasty	825000	23114122	170117	479	1272	0.295797	Northeast slope	3100-2700	2.255
580	14	85.7609	37.4228	Ancient tomb	Xian Mei Kuang Mu Qun	Bronze Age	Eastern Zhou Dynasty	0	23113102	170220	305	2749	4.00115	Northwest slope	2800-2200	3.225
581	14	85.75	37.4183	Ancient tomb	Ku La Mu La Ke Mu Qun	Bronze Age	Eastern Zhou Dynasty	0	0	170220	305	2780	1.48133	North slope	2800-2200	3.225
582	14	85.4518	37.3094	Ancient tomb	Ku La Ma Ke Mu Qun	Bronze Age	Eastern Zhou Dynasty	0	0	170220	305	2858	0.944853	Northeast slope	2800-2200	0
583	14	86.3179	37.9827	Ancient tomb	Ka La Qiao Ka Qi Ge Le Ke Mu Qun	Bronze Age	Eastern Zhou Dynasty	20000	0	170220	305	1723	1.7113	West slope	2800-2200	0
584	14	84.2184	36.9733	Ancient tomb	Qia Kang De Mu Qun	Bronze Age	Eastern Zhou Dynasty	400	23114121	170220	305	2890	5.50522	West slope	2800-2200	3.225
585	14	84.2151	36.9814	Ancient tomb	Ao Yi Ya Yi La Ke Mu Qun	Bronze Age	Eastern Zhou Dynasty	0	23114121	170220	305	2838	0.73471	Northeast slope	2800-2200	3.225
586	14	84.2791	37.0065	Ancient tomb	Bu Gu Na Mu Qun	Bronze Age	Eastern Zhou Dynasty	0	23114121	170220	305	2729	2.6547	East Slope	2800-2200	3.225
587	14	86.5741	38.1091	Ancient tomb	Jiang 尕le Mu Qun	Bronze Age	Eastern Zhou Dynasty	0	23114123	170220	3022	1628	2.70983	Southwest slope	2800-2200	0
588	14	85.4759	38.3769	Ancient tomb	Wu La Ke Pa Xia Yi Mu Qun	Bronze Age	Eastern Zhou Dynasty	0	23118102	170117	4811	1189	0.295797	Northwest slope	2800-2200	0
589	14	85.1724	37.1689	Ancient tomb	Mo Le Qie Mu Qun	Bronze Age	Eastern Zhou Dynasty	0	0	160318	400	3095	2.56348	North slope	2800-2200	0
590	13	84.2342	36.9642	Rock Carvings and Cave Temple	Mo Le Qie He Xi Yan Hua	Bronze Age	Western Zhou Dynasty	0	23113102	170220	3261	3104	8.85074	Northeast slope	3100-2700	3.225
591	13	83.1553	36.74	Rock Carvings and Cave Temple	Se Ge Zi Wu Yi Yan Hua	Bronze Age	Western Zhou Dynasty	0	23114123	170220	3022	2281	0.712342	Northeast slope	3100-2700	2.566
592	13	86.1624	42.3259	Ancient site	Ke Ke Su Men Yi Zhi	Bronze Age	Western Zhou Dynasty	10000	23116105	170219	483	1129	0.553768	Southwest slope	3100-2700	1.628
593	14	86.1253	42.367	Ancient site	Ha He Ren Shi Yi Zhi	Bronze Age	Eastern Zhou Dynasty	300000	23114125	110201	566	1204	1.57111	Southwest slope	2800-2200	1.628
594	13	86.2065	42.3001	Ancient site	Ha Bu Qi Han Yi Zhi	Bronze Age	Western Zhou Dynasty	5000	23116102	170219	483	1091	0.52456	Southwest slope	3100-2700	6.136
595	13	86.2065	42.3001	Ancient site	Ha Bu Qi Han Yi Zhi	Bronze Age	Western Zhou Dynasty	5000	23116102	170219	483	1091	0.52456	Southwest slope	3100-2700	6.136
596	13	86.1621	42.4604	Ancient tomb	Cha Wu Hu Gu Mu Qun	Bronze Age	Western Zhou Dynasty	0	0	110304	277	1464	0.299471	Southeast Slope	3100-2700	0
597	13	86.1621	42.4604	Ancient tomb	Cha Wu Hu Gu Mu Qun	Bronze Age	Western Zhou Dynasty	0	0	110304	277	1464	0.299471	Southeast Slope	3100-2700	0
598	13	86.1627	42.7073	Ancient tomb	Ha Bu Qi Han Dong Mu Qun	Bronze Age	Western Zhou Dynasty	30000	23112113	110304	396	2421	10.277	Southeast Slope	3100-2700	0
599	13	86.1627	42.7073	Ancient tomb	Ha Bu Qi Han Dong Mu Qun	Bronze Age	Western Zhou Dynasty	30000	23112113	110304	396	2421	10.277	Southeast Slope	3100-2700	0
600	13	86.1476	42.7056	Ancient tomb	Ha Bu Qi Han Xi Mu Qun	Bronze Age	Western Zhou Dynasty	0	23113102	110304	396	2098	5.99872	West slope	3100-2700	3.225
601	13	86.1476	42.7056	Ancient tomb	Ha Bu Qi Han Xi Mu Qun	Bronze Age	Western Zhou Dynasty	0	23113102	110304	396	2098	5.99872	West slope	3100-2700	3.225
602	13	86.2788	42.7026	Ancient tomb	Hu Si Tai Mu Qun	Bronze Age	Western Zhou Dynasty	0	23113102	110304	336	1692	1.5338	East Slope	3100-2700	3.225
603	13	86.2788	42.7026	Ancient tomb	Hu Si Tai Mu Qun	Bronze Age	Western Zhou Dynasty	0	23113102	110304	336	1692	1.5338	East Slope	3100-2700	3.225
604	13	86.2166	42.2995	Ancient tomb	Ha Bu Qi Han Gou Mu Qun	Bronze Age	Western Zhou Dynasty	0	23116102	170219	483	1089	0.301655	West slope	3100-2700	6.136
605	13	86.2166	42.2995	Ancient tomb	Ha Bu Qi Han Gou Mu Qun	Bronze Age	Western Zhou Dynasty	0	23116102	170219	483	1089	0.301655	West slope	3100-2700	6.136
606	13	86.2062	42.297	Ancient tomb	Wu Lan Tao Le Gai Mu Qun	Bronze Age	Western Zhou Dynasty	0	23116102	170217	483	1086	1.01643	South Slope	3100-2700	6.136
607	13	86.2062	42.297	Ancient tomb	Wu Lan Tao Le Gai Mu Qun	Bronze Age	Western Zhou Dynasty	0	23116102	170217	483	1086	1.01643	South Slope	3100-2700	6.136
608	13	86.0197	42.2529	Ancient tomb	Bai Le Qi Dong Mu Qun	Bronze Age	Western Zhou Dynasty	0	23119123	170217	287	1180	0.441218	Southwest slope	3100-2700	1.628
609	13	86.0197	42.2529	Ancient tomb	Bai Le Qi Dong Mu Qun	Bronze Age	Western Zhou Dynasty	0	23119123	170217	287	1180	0.441218	Southwest slope	3100-2700	1.628
610	13	85.8255	42.2264	Ancient tomb	Da Shan Kou Mu Qun	Bronze Age	Western Zhou Dynasty	0	23114123	170219	479	1354	2.75453	South Slope	3100-2700	2.566
611	13	85.8255	42.2264	Ancient tomb	Da Shan Kou Mu Qun	Bronze Age	Western Zhou Dynasty	0	23114123	170219	479	1354	2.75453	South Slope	3100-2700	2.566
612	13	86.1639	42.3204	Ancient tomb	Jue Lun Tu Dong Gen Iihao Mu Qun	Bronze Age	Western Zhou Dynasty	0	23117104	170219	483	1120	0.673522	West slope	3100-2700	7.409
613	13	86.1639	42.3204	Ancient tomb	Jue Lun Tu Dong Gen Iihao Mu Qun	Bronze Age	Western Zhou Dynasty	0	23117104	170219	483	1120	0.673522	West slope	3100-2700	7.409
614	14	86.3265	42.7594	Ancient tomb	Ba Lun Tai Gou Huang Miao Dong Mu Qun	Bronze Age	Eastern Zhou Dynasty	0	23113102	110304	336	1784	0.505882	South Slope	2800-2200	3.225
615	14	86.3445	42.7704	Ancient tomb	Ba Lun Tai Gou Mu Qun	Bronze Age	Eastern Zhou Dynasty	0	23113102	110304	336	1820	0.552186	North slope	2800-2200	3.225
616	14	84.2995	42.8599	Ancient tomb	Xiao Zha Ke Si Tai Mu Qun	Bronze Age	Eastern Zhou Dynasty	0	23120132	170318	417	2455	0.0935399	West slope	2800-2200	3.314
617	14	84.2526	43.0504	Ancient tomb	La Dong Dong Cha Han Mu Qun	Bronze Age	Eastern Zhou Dynasty	0	23120132	110404	4151	2458	0.284488	Southeast Slope	2800-2200	3.314
618	14	84.1494	43.0366	Ancient tomb	Cha Ku Dong Tan Mu Qun	Bronze Age	Eastern Zhou Dynasty	1600	23120132	110404	417	2454	0.0418323	Southeast Slope	2800-2200	3.314
619	14	84.1132	43.0549	Ancient tomb	Kai Men De Ting Mu Qun	Bronze Age	Eastern Zhou Dynasty	0	23120132	110302	417	2530	0.35557	South Slope	2800-2200	3.314
620	14	84.5879	42.7436	Ancient tomb	A Le Tun 尕song Mu Qun	Bronze Age	Eastern Zhou Dynasty	0	23120132	170318	4151	2411	0.787577	Southwest slope	2800-2200	3.314
621	14	84.9171	43.0837	Ancient tomb	A Dong Xia Mu Qun	Bronze Age	Eastern Zhou Dynasty	3000	23120132	170318	417	2551	0.14031	East Slope	2800-2200	3.314
622	14	84.8627	43.0954	Ancient tomb	A Dong Xia Nan Mu Qun	Bronze Age	Eastern Zhou Dynasty	0	23120132	170318	417	2549	0.33071	Northeast slope	2800-2200	3.314
623	14	84.8314	43.0745	Ancient tomb	A Dong Xia Dong Mu Qun	Bronze Age	Eastern Zhou Dynasty	0	23120132	170317	421	2510	0.402324	Northwest slope	2800-2200	3.314
624	14	84.8637	43.0985	Ancient tomb	A Dong Xia Bei Mu Qun	Bronze Age	Eastern Zhou Dynasty	0	23120132	170318	417	2562	1.58702	Southwest slope	2800-2200	3.314
625	14	86.9344	42.6756	Ancient tomb	Hui Ri Ke Mu Qun	Bronze Age	Eastern Zhou Dynasty	0	23119102	110405	4991	2610	1.99884	South Slope	2800-2200	6.87
626	14	86.162	42.3583	Ancient tomb	Ha He Ren Gou Mu Qun	Bronze Age	Eastern Zhou Dynasty	0	23114121	170219	275	1187	1.58977	Southwest slope	2800-2200	1.628
627	14	86.058	42.3313	Ancient tomb	Da Ma Gou Mu Qun	Bronze Age	Eastern Zhou Dynasty	0	23116144	170219	566	1128	0.297272	South Slope	2800-2200	4.1
628	14	85.699	42.5352	Ancient tomb	Cha Han Wu Su Mu Qun	Bronze Age	Eastern Zhou Dynasty	0	23120102	170317	420	2932	5.16226	South Slope	2800-2200	0
629	14	86.1261	42.2496	Ancient tomb	Ba Run Ha Dong Mo Dong Mu Di	Bronze Age	Eastern Zhou Dynasty	0	23119123	170217	566	1114	0.299471	Southeast Slope	2800-2200	4.222
630	14	87.3558	42.8452	Ancient tomb	A La Gou Dong Mu Qun	Bronze Age	Eastern Zhou Dynasty	0	23113102	110304	336	1962	0.215344	East Slope	2800-2200	3.225
631	14	87.3444	42.8411	Ancient tomb	Wu La Si Tai Cha Han Mu Qun	Bronze Age	Eastern Zhou Dynasty	0	23113102	110304	336	1995	0.964097	Northeast slope	2800-2200	3.225
632	14	87.0574	42.8506	Ancient tomb	A La Gou Xi Mu Qun	Bronze Age	Eastern Zhou Dynasty	0	23120132	110304	380	2732	6.14052	East Slope	2800-2200	3.314
633	14	86.9482	42.8295	Ancient tomb	A La Gou Cun Mu Qun	Bronze Age	Eastern Zhou Dynasty	0	23120132	110304	380	2727	1.22747	Northeast slope	2800-2200	3.314
634	14	87.1298	43.0483	Ancient tomb	Xia Re 尕cun Mu Qun	Bronze Age	Eastern Zhou Dynasty	0	23120102	110405	5034	3631	4.04131	Southwest slope	2800-2200	0
635	14	86.1395	42.3053	Ancient tomb	Jue Lun Tu Dong Gen Xi Nan Mu Qun	Bronze Age	Eastern Zhou Dynasty	0	23117104	170219	479	1102	0.344954	Northeast slope	2800-2200	7.409
636	14	86.4389	42.3037	Ancient tomb	Ha Mu Hu Ti Mu Zang	Bronze Age	Eastern Zhou Dynasty	0	23118101	170219	275	1094	0.04677	East Slope	2800-2200	6.136
637	14	86.7795	42.6454	Ancient tomb	Ga Ha Ti Mu Qun	Bronze Age	Eastern Zhou Dynasty	0	23119102	110405	3711	2590	3.59674	Southwest slope	2800-2200	6.87
638	14	84.862	43.0957	Ancient tomb	A Dong Xia Ta Ke Le Gen Mu Qun	Bronze Age	Eastern Zhou Dynasty	0	23120132	170318	417	2549	0.703072	East Slope	2800-2200	3.314
639	14	84.5057	42.7547	Ancient tomb	Ba Xi Le Ke Mu Qun	Bronze Age	Eastern Zhou Dynasty	0	23120132	170318	4991	2768	2.09069	North slope	2800-2200	3.314
640	14	84.4618	42.798	Ancient tomb	Bao Dong Ai Dong Wen Mu Qun	Bronze Age	Eastern Zhou Dynasty	0	23120132	170317	417	2440	0.502411	Southwest slope	2800-2200	3.314
641	14	84.6273	42.6888	Rock Carvings and Cave Temple	Xia Ke Ti Yan Hua	Bronze Age	Eastern Zhou Dynasty	0	23120102	160326	4991	2873	5.1592	Southwest slope	2800-2200	0
642	14	86.3293	42.6711	Rock Carvings and Cave Temple	Huang Shui Gou Yan Hua	Bronze Age	Eastern Zhou Dynasty	0	23113102	110304	336	1851	9.92981	South Slope	2800-2200	3.225
643	14	86.8553	42.5846	Rock Carvings and Cave Temple	Ga Ha Ti Yan Hua	Bronze Age	Eastern Zhou Dynasty	0	23112113	110405	394	2015	4.68931	East Slope	2800-2200	0
644	14	81.4535	44.4808	Ancient tomb	Sa Dong Ba Si Tuo Mu Qun	Bronze Age	Eastern Zhou Dynasty	2100	23112101	110303	3711	2195	1.10862	South Slope	2800-2200	7.664
645	14	81.6752	44.6573	Ancient tomb	Nan Shan Mu Qun	Bronze Age	Eastern Zhou Dynasty	1200	23112113	110202	397	1466	2.08776	South Slope	2800-2200	0
646	12	82.2125	44.5319	Ancient tomb	Su Le Tie Lie Ke Mu Qun	Bronze Age	Xia Shang Culture	100000	23112113	110203	309	852	6.46856	Northeast slope	4000-3000	0
647	13	82.2125	44.5319	Ancient tomb	Su Le Tie Lie Ke Mu Qun	Bronze Age	Western Zhou Dynasty	200000	23112113	110203	309	852	6.46856	Northeast slope	3100-2700	0
648	14	82.2125	44.5319	Ancient tomb	Su Le Tie Lie Ke Mu Qun	Bronze Age	Eastern Zhou Dynasty	300000	23112113	110203	309	852	6.46856	Northeast slope	2800-2200	0
649	12	83.0367	44.1739	Ancient tomb	Cha Han Mo Dong Mu Qun	Bronze Age	Xia Shang Culture	200	23111121	110304	15	1940	2.10111	Northeast slope	4000-3000	5.886
650	13	83.0367	44.1739	Ancient tomb	Cha Han Mo Dong Mu Qun	Bronze Age	Western Zhou Dynasty	300	23111121	110304	15	1940	2.10111	Northeast slope	3100-2700	5.886
651	14	83.0367	44.1739	Ancient tomb	Cha Han Mo Dong Mu Qun	Bronze Age	Eastern Zhou Dynasty	500	23111121	110304	15	1940	2.10111	Northeast slope	2800-2200	5.886
652	12	80.1386	44.9258	Ancient tomb	Wu Ru Dan Ku De Mu Qun	Bronze Age	Xia Shang Culture	600	23112111	110303	3601	2523	0.519533	South Slope	4000-3000	8.674
653	13	80.1386	44.9258	Ancient tomb	Wu Ru Dan Ku De Mu Qun	Bronze Age	Western Zhou Dynasty	600	23112111	110303	3601	2523	0.519533	South Slope	3100-2700	8.674
654	14	80.1386	44.9258	Ancient tomb	Wu Ru Dan Ku De Mu Qun	Bronze Age	Eastern Zhou Dynasty	600	23112111	110303	3601	2523	0.519533	South Slope	2800-2200	8.674
655	12	80.1176	44.9527	Ancient tomb	Qiao Lu Ding Gu Dong Mu Qun	Bronze Age	Xia Shang Culture	2000	23120112	110403	3601	2816	2.45932	Southwest slope	4000-3000	8.674
656	13	80.1176	44.9527	Ancient tomb	Qiao Lu Ding Gu Dong Mu Qun	Bronze Age	Western Zhou Dynasty	3000	23120112	110403	3601	2816	2.45932	Southwest slope	3100-2700	8.674
657	14	80.1176	44.9527	Ancient tomb	Qiao Lu Ding Gu Dong Mu Qun	Bronze Age	Eastern Zhou Dynasty	3000	23120112	110403	3601	2816	2.45932	Southwest slope	2800-2200	8.674
658	12	80.3737	44.6687	Ancient tomb	Ao Luo 尕she Li Mu Qun	Bronze Age	Xia Shang Culture	30000	23120112	110303	5115	2380	8.96908	Southeast Slope	4000-3000	-9999
659	13	80.3737	44.6687	Ancient tomb	Ao Luo 尕she Li Mu Qun	Bronze Age	Western Zhou Dynasty	50000	23120112	110303	5115	2380	8.96908	Southeast Slope	3100-2700	-9999
660	14	80.3737	44.6687	Ancient tomb	Ao Luo 尕she Li Mu Qun	Bronze Age	Eastern Zhou Dynasty	60000	23120112	110303	5115	2380	8.96908	Southeast Slope	2800-2200	-9999
661	12	81.265	44.942	Ancient tomb	Xia Dong Ke Te Le Mu Qun	Bronze Age	Xia Shang Culture	3000	23119123	170118	570	1154	2.38728	South Slope	4000-3000	4.222
662	13	81.265	44.942	Ancient tomb	Xia Dong Ke Te Le Mu Qun	Bronze Age	Western Zhou Dynasty	4000	23119123	170118	570	1154	2.38728	South Slope	3100-2700	4.222
663	14	81.265	44.942	Ancient tomb	Xia Dong Ke Te Le Mu Qun	Bronze Age	Eastern Zhou Dynasty	5000	23119123	170118	570	1154	2.38728	South Slope	2800-2200	4.222
664	12	81.0008	44.9249	Ancient tomb	Cha Han Wu Sun Shan Mu Qun	Bronze Age	Xia Shang Culture	3000	23112111	170118	413	1821	0.254455	Southeast Slope	4000-3000	5.355
665	13	81.0008	44.9249	Ancient tomb	Cha Han Wu Sun Shan Mu Qun	Bronze Age	Western Zhou Dynasty	5000	23112111	170118	413	1821	0.254455	Southeast Slope	3100-2700	5.355
666	14	81.0008	44.9249	Ancient tomb	Cha Han Wu Sun Shan Mu Qun	Bronze Age	Eastern Zhou Dynasty	4000	23112111	170118	413	1821	0.254455	Southeast Slope	2800-2200	5.355
667	12	81.4946	45.0898	Ancient tomb	Zha Le Mu Te Shan Kou Mu Qun	Bronze Age	Xia Shang Culture	200	23112113	170118	3241	1083	0.549008	South Slope	4000-3000	0
668	13	81.4946	45.0898	Ancient tomb	Zha Le Mu Te Shan Kou Mu Qun	Bronze Age	Western Zhou Dynasty	300	23112113	170118	3241	1083	0.549008	South Slope	3100-2700	0
669	14	81.4946	45.0898	Ancient tomb	Zha Le Mu Te Shan Kou Mu Qun	Bronze Age	Eastern Zhou Dynasty	200	23112113	170118	3241	1083	0.549008	South Slope	2800-2200	0
670	12	81.4559	45.1349	Ancient tomb	Zha Le Mu Te Mu Zang	Bronze Age	Xia Shang Culture	300	23112112	170118	395	1343	0.295797	Southwest slope	4000-3000	3.802
671	13	81.4559	45.1349	Ancient tomb	Zha Le Mu Te Mu Zang	Bronze Age	Western Zhou Dynasty	300	23112112	170118	395	1343	0.295797	Southwest slope	3100-2700	3.802
672	14	81.4559	45.1349	Ancient tomb	Zha Le Mu Te Mu Zang	Bronze Age	Eastern Zhou Dynasty	300	23112112	170118	395	1343	0.295797	Southwest slope	2800-2200	3.802
673	12	80.7962	45.0304	Ancient tomb	Ke Ke Ta Wu Mu Qun	Bronze Age	Xia Shang Culture	200	23112112	110303	397	1772	0.816747	Southeast Slope	4000-3000	3.802
674	13	80.7962	45.0304	Ancient tomb	Ke Ke Ta Wu Mu Qun	Bronze Age	Western Zhou Dynasty	300	23112112	110303	397	1772	0.816747	Southeast Slope	3100-2700	3.802
675	14	80.7962	45.0304	Ancient tomb	Ke Ke Ta Wu Mu Qun	Bronze Age	Eastern Zhou Dynasty	200	23112112	110303	397	1772	0.816747	Southeast Slope	2800-2200	3.802
676	12	81.1021	44.8982	Ancient tomb	Tuo Si Hu Dong Tu Mu Qun	Bronze Age	Xia Shang Culture	3000	23112112	170118	397	1496	0.464404	East Slope	4000-3000	3.802
677	13	81.1021	44.8982	Ancient tomb	Tuo Si Hu Dong Tu Mu Qun	Bronze Age	Western Zhou Dynasty	5000	23112112	170118	397	1496	0.464404	East Slope	3100-2700	3.802
678	14	81.1021	44.8982	Ancient tomb	Tuo Si Hu Dong Tu Mu Qun	Bronze Age	Eastern Zhou Dynasty	3000	23112112	170118	397	1496	0.464404	East Slope	2800-2200	3.802
679	13	81.137	44.725	Ancient tomb	Sai Li Mu Hu Shi Zhu Mu	Bronze Age	Western Zhou Dynasty	100	0	110303	3711	2103	0.251862	Northwest slope	3100-2700	3.802
680	13	81.137	44.725	Ancient tomb	Sai Li Mu Hu Shi Ren Mu	Bronze Age	Western Zhou Dynasty	200	0	110303	3711	2103	0.251862	Northwest slope	3100-2700	3.802
681	13	81.5409	45.0987	Ancient tomb	A Ri Xia Te Ke Ke Shi Wei Ji Shi Dong Mu Qun	Bronze Age	Western Zhou Dynasty	50	23112112	170118	413	1102	0.488281	South Slope	3100-2700	3.802
682	14	81.2038	45.0498	Ancient tomb	Dong Lang Te Cha Han Sa Yi Mu Qun	Bronze Age	Eastern Zhou Dynasty	10000	23112113	110101	398	1209	0.635082	Southeast Slope	2800-2200	2.793
683	14	80.7746	45.0582	Ancient tomb	Ke Ke Ta Wu Gou Kou Mu Qun	Bronze Age	Eastern Zhou Dynasty	1000	23112111	110303	397	1920	2.42995	Northeast slope	2800-2200	5.355
684	14	81.5074	45.1882	Ancient tomb	Mi Li Qi Ke Mu Qun	Bronze Age	Eastern Zhou Dynasty	1000	23112111	110303	378	1575	1.02136	Southeast Slope	2800-2200	5.355
685	14	81.2127	45.1247	Ancient tomb	Cha Han Wu Su Mu Qun	Bronze Age	Eastern Zhou Dynasty	1500	23112111	110303	378	1771	1.36235	Southeast Slope	2800-2200	5.355
686	14	80.9158	44.9794	Ancient tomb	Bu Re Cun Xi Mu Qun	Bronze Age	Eastern Zhou Dynasty	200000	23116131	170118	483	1452	0.430682	East Slope	2800-2200	3.802
687	14	80.8486	44.9532	Ancient tomb	Ya Ma Te Mu Qun	Bronze Age	Eastern Zhou Dynasty	10000	23112112	170118	413	1660	1.21835	North slope	2800-2200	3.802
688	14	80.8773	44.9606	Ancient tomb	Ha La 尕tu Mu Qun	Bronze Age	Eastern Zhou Dynasty	5000	23112112	170118	413	1562	0.534474	East Slope	2800-2200	3.802
689	14	80.8141	44.9534	Ancient tomb	Xia Le Ba Ke Tu Mu Qun	Bronze Age	Eastern Zhou Dynasty	2000	23112112	170118	413	1695	0.870659	North slope	2800-2200	5.355
690	14	80.7628	44.945	Ancient tomb	Ya Dong 尕tu Mu Qun	Bronze Age	Eastern Zhou Dynasty	800	23112112	170118	378	1816	1.39124	North slope	2800-2200	5.355
691	14	80.2763	44.934	Ancient tomb	Qi Li Ke Te Mu Qun	Bronze Age	Eastern Zhou Dynasty	10000	23112111	110403	3601	2319	1.2088	North slope	2800-2200	5.355
692	14	80.2659	44.9305	Ancient tomb	Hu Re Bie Ge Zhen Mu Qun	Bronze Age	Eastern Zhou Dynasty	200	23112111	110403	3601	2405	3.9791	East Slope	2800-2200	5.355
693	14	80.2551	44.9076	Ancient tomb	Wu Su Tu Bie Ge Zhen Mu Qun	Bronze Age	Eastern Zhou Dynasty	3000	23120112	110303	4991	2649	3.55156	Northeast slope	2800-2200	0
694	14	81.3115	44.8924	Ancient tomb	Wo Tuo Ge Sai Mu Qun	Bronze Age	Eastern Zhou Dynasty	12000	23112113	170118	3241	1300	1.38526	East Slope	2800-2200	0
695	14	81.2688	44.8554	Ancient tomb	Wo Tuo Ge Sai Dong He Da Qiao Xi Bei Mu Qun	Bronze Age	Eastern Zhou Dynasty	8000	23112113	170118	3241	1393	0.75786	East Slope	2800-2200	0
696	14	81.1873	44.8265	Ancient tomb	An Sai Gong Lu 19Gong Li Chu Mu Qun	Bronze Age	Eastern Zhou Dynasty	6000	23112112	170118	378	1526	0.799154	Southeast Slope	2800-2200	3.802
697	14	81.2956	44.8665	Ancient tomb	An Sai Gong Lu 13.5Gong Li Chu Mu Qun	Bronze Age	Eastern Zhou Dynasty	3000	23112113	170118	3241	1345	0.686069	North slope	2800-2200	0
698	14	81.1261	44.9343	Ancient tomb	Ke Zi Dong A De Mu Qun	Bronze Age	Eastern Zhou Dynasty	800	23112112	170118	570	1273	1.75964	Northwest slope	2800-2200	3.802
699	14	81.4248	44.9545	Ancient tomb	Qi Qi Dong Gen Bu Hu Mu Qun	Bronze Age	Eastern Zhou Dynasty	8000	23119123	170118	570	1056	0.420922	East Slope	2800-2200	4.222
700	14	81.4164	44.8438	Ancient tomb	Hu He Tuo Ha Xi Mu Qun	Bronze Age	Eastern Zhou Dynasty	800	23112113	170118	394	1447	1.29624	Northeast slope	2800-2200	0
701	14	81.6602	45.0815	Ancient tomb	Wu La Si Tai Mu Qun	Bronze Age	Eastern Zhou Dynasty	21000	23112113	170118	3241	926	0.280618	South Slope	2800-2200	0
702	14	81.6403	45.1287	Ancient tomb	Cha Gan Na Mu Mu Qun	Bronze Age	Eastern Zhou Dynasty	5000	23112113	170118	413	1150	0.887327	South Slope	2800-2200	0
703	14	81.4265	44.9403	Ancient tomb	Hu He Tuo Ha Mu Qun	Bronze Age	Eastern Zhou Dynasty	800	23113101	170118	570	1103	0.837632	Northeast slope	2800-2200	4.222
704	14	80.8947	44.97	Ancient tomb	Bu Re Mu Qun	Bronze Age	Eastern Zhou Dynasty	10000	23112112	170118	483	1504	0.189403	Northwest slope	2800-2200	3.802
705	14	81.1751	45.0639	Ancient tomb	Hu Ji Dong Tu Mu Qun	Bronze Age	Eastern Zhou Dynasty	800	23112112	110101	398	1332	2.39622	Southwest slope	2800-2200	3.802
706	14	81.2951	45.08	Ancient tomb	Bu Hu Wu Su Dong Mu Qun	Bronze Age	Eastern Zhou Dynasty	1000	23112113	110101	398	1223	0.736791	South Slope	2800-2200	0
707	14	81.3244	45.0762	Ancient tomb	Qiong Ku Si Tai Mu Qun	Bronze Age	Eastern Zhou Dynasty	8000	23112113	110101	3241	1138	0.372397	South Slope	2800-2200	0
708	14	81.193	44.9773	Ancient tomb	Qia Na Ke Te Mu Qun	Bronze Age	Eastern Zhou Dynasty	13000	23113101	170118	570	1167	0.319953	Southeast Slope	2800-2200	2.793
709	14	81.1508	44.9303	Ancient tomb	Dong Ran Ha Dong Gan Mu Qun	Bronze Age	Eastern Zhou Dynasty	5000	23112113	170118	570	1245	1.15346	Southeast Slope	2800-2200	0
710	14	81.1775	44.9289	Ancient tomb	Tuo Si Hu Dong Gou Gou Qian Mu Qun	Bronze Age	Eastern Zhou Dynasty	2000	23112113	170118	3241	1253	1.0859	Northeast slope	2800-2200	0
711	14	81.1663	44.9097	Ancient tomb	Tuo Si Hu Dong Gou Gou Kou Mu Qun	Bronze Age	Eastern Zhou Dynasty	2100	23112113	170118	3241	1325	0.327386	East Slope	2800-2200	3.802
712	14	81.1486	44.887	Ancient tomb	Tuo Si Hu Dong Gou Mu Qun	Bronze Age	Eastern Zhou Dynasty	23000	23112112	110303	397	1399	1.64715	Northwest slope	2800-2200	3.802
713	14	81.4465	44.8977	Ancient tomb	Wo Tuo Ge Sai Shui Ku Mu Qun	Bronze Age	Eastern Zhou Dynasty	4000	23113101	170118	3241	1189	0.0935399	North slope	2800-2200	2.793
714	14	81.4739	44.8936	Ancient tomb	Hu He Tuo Ha Zhong Xu Chang Qi Dong Mu Qun	Bronze Age	Eastern Zhou Dynasty	800	23113101	170118	3241	1153	0.389057	North slope	2800-2200	2.793
715	14	81.4578	44.8647	Ancient tomb	Hu He Tuo Ha Zhong Xu Chang Nong Qi Dong Nan Mu Qun	Bronze Age	Eastern Zhou Dynasty	100	23113101	170118	3241	1277	0.586006	Northeast slope	2800-2200	2.793
716	14	81.4722	44.8802	Ancient tomb	Hu He Tuo Ha Qi Dong Shui Ku Mu Qun	Bronze Age	Eastern Zhou Dynasty	200	23113101	170118	3241	1201	0.875668	North slope	2800-2200	2.793
717	14	81.4495	44.9337	Ancient tomb	Hu Ji Dong Te Mu Qun	Bronze Age	Eastern Zhou Dynasty	5000	23113101	170118	3241	1074	0.361064	Northeast slope	2800-2200	2.793
718	14	81.2421	44.7738	Ancient tomb	Ha Xia Gou Mu Qun	Bronze Age	Eastern Zhou Dynasty	4300	23112112	110303	449	2033	0.264569	Northeast slope	2800-2200	3.802
719	14	81.2585	44.7754	Ancient tomb	Ha Xia Lin Chang Jian Cha Zhan Mu Qun	Bronze Age	Eastern Zhou Dynasty	1500	23111121	110303	449	1995	2.56178	Northeast slope	2800-2200	5.886
720	14	81.2419	44.7583	Ancient tomb	Ha Xia Lin Chang Jian Cha Zhan Nan Mu Qun	Bronze Age	Eastern Zhou Dynasty	3600	23112112	110303	15	2168	1.92776	North slope	2800-2200	5.886
721	14	81.2704	44.7692	Ancient tomb	Da Wa Ti Hu Lin Zhan Mu Qun	Bronze Age	Eastern Zhou Dynasty	800	23112112	110303	15	2235	7.82099	Northwest slope	2800-2200	5.886
722	14	81.2995	44.8829	Ancient tomb	An Sai Gong Lu 5Gong Li Mu Qun	Bronze Age	Eastern Zhou Dynasty	1800	23112113	170118	3241	1331	0.636114	East Slope	2800-2200	0
723	14	81.2995	44.8829	Ancient tomb	An Sai Gong Lu 9Gong Li Mu Qun	Bronze Age	Eastern Zhou Dynasty	2300	23112113	170118	3241	1331	0.636114	East Slope	2800-2200	0
724	14	81.231	44.8527	Ancient tomb	An Sai Gong Lu 11Gong Li Mu Qun	Bronze Age	Eastern Zhou Dynasty	1000	23112113	170118	3241	1454	0.568963	Southeast Slope	2800-2200	0
725	14	81.243	44.8558	Ancient tomb	Ao Bao Xi Mu Qun	Bronze Age	Eastern Zhou Dynasty	1500	23112113	170118	3241	1422	0.272711	East Slope	2800-2200	0
726	14	81.1934	44.845	Ancient tomb	Wo Tuo Ge Sai Dong He Bei An Mu Qun	Bronze Age	Eastern Zhou Dynasty	2000	23112112	170118	397	1505	0.552582	North slope	2800-2200	3.802
727	14	81.3032	45.0299	Ancient tomb	Qiao De Ku Da Wu Mu Qun	Bronze Age	Eastern Zhou Dynasty	500	23113101	110101	570	1042	0.402324	Southeast Slope	2800-2200	2.793
728	14	81.2795	44.9172	Ancient tomb	Ben Bu Tu Mu Qun	Bronze Age	Eastern Zhou Dynasty	5000	23112113	170118	3241	1192	0.464404	North slope	2800-2200	0
729	14	81.2882	44.7854	Ancient tomb	Da Wa Ti Jian Cha Zhan Mu Qun	Bronze Age	Eastern Zhou Dynasty	800	23111121	110303	449	1889	4.50587	Southwest slope	2800-2200	3.802
730	14	81.3085	44.9188	Ancient tomb	San Mu Chang Mu Qun	Bronze Age	Eastern Zhou Dynasty	4200	23112113	170118	3241	1253	0.974025	Northeast slope	2800-2200	0
731	14	81.6213	45.0083	Ancient tomb	A Dong Xia Ti Mu Qun	Bronze Age	Eastern Zhou Dynasty	18000	23119123	170118	570	792	0.450539	Southeast Slope	2800-2200	2.793
732	14	81.6532	45.0681	Ancient tomb	Dao Dong Weng Mu Qun	Bronze Age	Eastern Zhou Dynasty	2500	23113101	110101	3241	905	0.685112	Southeast Slope	2800-2200	2.793
733	14	81.6437	45.0775	Ancient tomb	Dao Dong Weng Cun Bei Mu Qun	Bronze Age	Eastern Zhou Dynasty	3200	23113101	110101	3241	929	0.570881	Southeast Slope	2800-2200	0
734	14	81.6386	45.078	Ancient tomb	Zu Ke Te Mu Qun	Bronze Age	Eastern Zhou Dynasty	1200	23113101	110101	3241	941	0.418316	Southeast Slope	2800-2200	0
735	14	81.6279	45.1255	Ancient tomb	Su Mai Mu Qun	Bronze Age	Eastern Zhou Dynasty	1800	23112113	170118	413	1133	1.15194	Southwest slope	2800-2200	0
736	14	81.6475	45.1835	Ancient tomb	Wu La Si Tai Bei Shan Gou Mu Qun	Bronze Age	Eastern Zhou Dynasty	31000	23112111	110303	378	1596	1.48604	South Slope	2800-2200	5.355
737	14	81.6697	45.0849	Ancient tomb	Wu La Si Tai Yi Mu Chang Mu Qun	Bronze Age	Eastern Zhou Dynasty	3200	23112113	170118	3241	949	0.416744	Southwest slope	2800-2200	0
738	14	81.1788	44.7724	Ancient tomb	Ha Xia Lin Chang Mu Qun	Bronze Age	Eastern Zhou Dynasty	10000	23112112	110303	449	1954	1.34572	West slope	2800-2200	3.802
739	14	81.1424	44.7978	Ancient tomb	An Sai Gong Lu 22Gong Li Chu Mu Zang	Bronze Age	Eastern Zhou Dynasty	100	23112112	170118	378	1724	2.55428	North slope	2800-2200	3.802
740	14	81.306	44.8805	Ancient tomb	San Mu Chang Mu Qun	Bronze Age	Eastern Zhou Dynasty	1600	23112113	170118	3241	1309	0.168631	Southeast Slope	2800-2200	0
741	14	81.6505	45.0593	Ancient tomb	Ke Ke Sai Mu Qun	Bronze Age	Eastern Zhou Dynasty	5800	23113101	110101	570	880	1.17784	Southwest slope	2800-2200	2.793
742	14	81.5388	44.8524	Ancient tomb	A Yi La Bu La Ke Mu Qun	Bronze Age	Eastern Zhou Dynasty	1300	23112113	170118	314	1288	0.976491	South Slope	2800-2200	2.793
743	14	81.4876	44.817	Ancient tomb	A Yi La Bu La Ke Xia Cao Chang Mu Qun	Bronze Age	Eastern Zhou Dynasty	5800	23112113	110202	404	1535	0.458718	East Slope	2800-2200	0
744	14	81.4318	44.9482	Ancient tomb	Hu He Tuo Ha Zhong Xu Chang Mu Qun	Bronze Age	Eastern Zhou Dynasty	2100	23119123	170118	570	1075	0.900294	East Slope	2800-2200	4.222
745	14	81.4187	44.952	Ancient tomb	Wen Bo Gong Lu 46.5Gong Li Chu Mu Qun	Bronze Age	Eastern Zhou Dynasty	1200	23119123	170118	570	1068	0.264569	Northeast slope	2800-2200	4.222
746	14	81.6778	45.1347	Ancient tomb	A Dong Xia Ti Si Liao Zu Mu Qun	Bronze Age	Eastern Zhou Dynasty	1500	23112113	170118	413	1188	1.27636	South Slope	2800-2200	0
747	14	81.7122	45.1258	Ancient tomb	Mo Tuo Gou Mu Qun	Bronze Age	Eastern Zhou Dynasty	5800	23112113	170118	413	1107	0.619391	Southeast Slope	2800-2200	0
748	14	81.6789	45.0412	Ancient tomb	A Dong Xia Ti Si Mu Chang Mu Qun	Bronze Age	Eastern Zhou Dynasty	5000	23113101	170118	570	842	0.313739	South Slope	2800-2200	2.793
749	14	81.6833	45.1279	Ancient tomb	A -Wu Jiao Jie Chu Mu Qun	Bronze Age	Eastern Zhou Dynasty	2000	23112113	170118	413	1136	1.56846	South Slope	2800-2200	0
750	14	81.6183	45.0857	Ancient tomb	Cha Ha Dong Zhuang Yuan Mu Qun	Bronze Age	Eastern Zhou Dynasty	5000	23112113	170118	3241	976	0.470022	Southwest slope	2800-2200	0
751	14	80.2469	44.9492	Ancient tomb	Ka 昝guo Fang Gong Lu 76Gong Li Chu Mu Qun	Bronze Age	Eastern Zhou Dynasty	200	23112111	110403	3601	2357	1.74968	Southeast Slope	2800-2200	5.355
752	14	79.9637	44.8983	Ancient tomb	Jie Mai Ke Gou Hu Pan Mu Qun	Bronze Age	Eastern Zhou Dynasty	800	23120102	110303	549	3038	2.74016	Northwest slope	2800-2200	8.674
753	14	80.2895	44.9483	Ancient tomb	Ka 昝guo Fang Gong Lu 69Gong Li Chu Mu Qun	Bronze Age	Eastern Zhou Dynasty	12000	23112111	110403	3712	2304	4.15878	South Slope	2800-2200	5.355
754	14	81.1946	44.9292	Ancient tomb	Hu Ge Ke Te Ke Xi Mu Qun	Bronze Age	Eastern Zhou Dynasty	12000	23112113	170118	570	1232	0.255313	East Slope	2800-2200	0
755	14	80.9007	45.003	Ancient tomb	Meng Ke Gou Mu Qun	Bronze Age	Eastern Zhou Dynasty	1500	23112113	170118	397	1484	0.514456	North slope	2800-2200	3.469
756	14	80.1249	44.9169	Ancient tomb	Kui Tun Sai Yi Mu Qun	Bronze Age	Eastern Zhou Dynasty	2300	23120112	110303	3601	2516	3.6274	North slope	2800-2200	8.674
757	14	80.4019	44.9902	Ancient tomb	A Ke Sai Mu Qun	Bronze Age	Eastern Zhou Dynasty	25000	23112111	110403	3712	2279	1.08469	Southwest slope	2800-2200	5.355
758	14	80.3651	44.9573	Ancient tomb	Dong Dao Qiao Mu Qun	Bronze Age	Eastern Zhou Dynasty	12000	23112112	110303	3712	2169	0.635082	Southeast Slope	2800-2200	3.802
759	14	80.3145	44.9386	Ancient tomb	Ma Xia Mu Qun	Bronze Age	Eastern Zhou Dynasty	13200	23112111	110403	3601	2282	1.14643	Northeast slope	2800-2200	5.355
760	14	80.8382	45.026	Ancient tomb	Ku De Hai Mu Qun	Bronze Age	Eastern Zhou Dynasty	4000	23112112	110303	397	1703	2.34503	Southwest slope	2800-2200	3.802
761	14	80.7681	45.0922	Ancient tomb	Ku Ke Ta Wu Xi Mu Qun	Bronze Age	Eastern Zhou Dynasty	40000	23112102	110303	3711	2148	1.26811	Southeast Slope	2800-2200	6.637
762	14	80.8027	45.0979	Ancient tomb	Ku Ke Ta Wu Dong Mu Qun	Bronze Age	Eastern Zhou Dynasty	20000	23120112	110303	476	2306	1.71461	Southeast Slope	2800-2200	6.637
763	14	80.891	45.0208	Ancient tomb	Na Ren Su Mu Qun	Bronze Age	Eastern Zhou Dynasty	5100	23112113	110303	397	1576	0.707722	Southeast Slope	2800-2200	0
764	14	80.9989	44.986	Ancient tomb	Ha La Ou Mu Qun	Bronze Age	Eastern Zhou Dynasty	3200	23116102	170118	570	1354	0.112637	Southeast Slope	2800-2200	6.136
765	14	81.1943	44.9636	Ancient tomb	You Yi Qiao Xi Mu Qun	Bronze Age	Eastern Zhou Dynasty	2500	23113101	170118	570	1173	0.649722	South Slope	2800-2200	2.793
766	14	80.9536	45.007	Ancient tomb	Ha Dong Cha Han Mu Qun	Bronze Age	Eastern Zhou Dynasty	5600	23112113	170118	413	1457	2.51546	South Slope	2800-2200	0
767	14	80.963	45.003	Ancient tomb	88Tuan Nong 6Lian Mu Qun	Bronze Age	Eastern Zhou Dynasty	2500	23112113	170118	397	1412	0.964097	Southwest slope	2800-2200	0
768	14	80.8994	44.7924	Ancient tomb	Ren A Ri Xiang Mu Qun	Bronze Age	Eastern Zhou Dynasty	12000	23112101	110303	15	2027	1.37592	North slope	2800-2200	7.664
769	14	81.6032	44.9665	Ancient tomb	Wo Tuo Ge Sai Dong Dong Jia Cun Mu Qun	Bronze Age	Eastern Zhou Dynasty	5000	23113101	170118	3241	818	0.340487	East Slope	2800-2200	2.793
770	14	81.0347	44.7779	Ancient tomb	Tu Ri Gen Mu Qun	Bronze Age	Eastern Zhou Dynasty	15000	23112101	110303	15	1962	2.144	East Slope	2800-2200	5.886
771	14	81.697	44.9956	Ancient tomb	Wo He Jian Cha Zhan Bei An Mu Qun	Bronze Age	Eastern Zhou Dynasty	18000	23113101	170118	570	743	0.617623	South Slope	2800-2200	2.793
772	14	81.694	44.9784	Ancient tomb	Wo He Yi Dao Qiao Mu Qun	Bronze Age	Eastern Zhou Dynasty	6500	23119123	170118	570	726	0.436734	Northwest slope	2800-2200	2.793
773	14	80.888	44.7564	Ancient tomb	Ren A Ri Xiang Nan Mu Qun	Bronze Age	Eastern Zhou Dynasty	16000	23120102	110303	4991	2988	5.58903	North slope	2800-2200	8.674
774	14	81.5477	45.2155	Ancient tomb	A Ri Xia Te Shi Ren Mu	Bronze Age	Eastern Zhou Dynasty	150000	23112102	110303	3602	1958	6.35174	West slope	2800-2200	6.637
775	12	76.8372	40.173	Ancient tomb	Che Yi Bu La Ke Mu Qun	Bronze Age	Xia Shang Culture	800000	23116141	170220	345	1637	0.343047	West slope	4000-3000	0
776	13	76.8372	40.173	Ancient tomb	Che Yi Bu La Ke Mu Qun	Bronze Age	Western Zhou Dynasty	800000	23116141	170220	345	1637	0.343047	West slope	3100-2700	0
777	14	76.8372	40.173	Ancient tomb	Che Yi Bu La Ke Mu Qun	Bronze Age	Eastern Zhou Dynasty	800000	23116141	170220	345	1637	0.343047	West slope	2800-2200	0
778	12	76.939	40.3497	Ancient tomb	Xie Yi Te Mu Qun	Bronze Age	Xia Shang Culture	2000	23113102	110304	338	2164	3.6152	Southeast Slope	4000-3000	3.225
779	13	76.939	40.3497	Ancient tomb	Xie Yi Te Mu Qun	Bronze Age	Western Zhou Dynasty	2000	23113102	110304	338	2164	3.6152	Southeast Slope	3100-2700	3.225
780	14	76.939	40.3497	Ancient tomb	Xie Yi Te Mu Qun	Bronze Age	Eastern Zhou Dynasty	2000	23113102	110304	338	2164	3.6152	Southeast Slope	2800-2200	3.225
781	12	76.3788	40.1317	Ancient tomb	A Ke Ta Shi Mu Qun	Bronze Age	Xia Shang Culture	300000	23114123	170318	338	2078	1.39782	South Slope	4000-3000	2.566
782	13	76.3788	40.1317	Ancient tomb	A Ke Ta Shi Mu Qun	Bronze Age	Western Zhou Dynasty	200000	23114123	170318	338	2078	1.39782	South Slope	3100-2700	2.566
783	14	76.3788	40.1317	Ancient tomb	A Ke Ta Shi Mu Qun	Bronze Age	Eastern Zhou Dynasty	300000	23114123	170318	338	2078	1.39782	South Slope	2800-2200	2.566
784	12	76.2482	40.1699	Ancient tomb	Tuo Shi Bu La Ke Mu Qun	Bronze Age	Xia Shang Culture	150000	23113102	170318	302	2236	2.2169	Southeast Slope	4000-3000	3.225
785	13	76.2482	40.1699	Ancient tomb	Tuo Shi Bu La Ke Mu Qun	Bronze Age	Western Zhou Dynasty	150000	23113102	170318	302	2236	2.2169	Southeast Slope	3100-2700	3.225
786	14	76.2482	40.1699	Ancient tomb	Tuo Shi Bu La Ke Mu Qun	Bronze Age	Eastern Zhou Dynasty	900000	23113102	170318	302	2236	2.2169	Southeast Slope	2800-2200	3.225
787	12	76.1842	40.1015	Ancient tomb	Wu La Ke Ta Shi Mu Qun	Bronze Age	Xia Shang Culture	20000	23114121	170318	302	1957	0.291326	Southeast Slope	4000-3000	1.628
788	13	76.1842	40.1015	Ancient tomb	Wu La Ke Ta Shi Mu Qun	Bronze Age	Western Zhou Dynasty	12000	23114121	170318	302	1957	0.291326	Southeast Slope	3100-2700	1.628
789	14	76.1842	40.1015	Ancient tomb	Wu La Ke Ta Shi Mu Qun	Bronze Age	Eastern Zhou Dynasty	19000	23114121	170318	302	1957	0.291326	Southeast Slope	2800-2200	1.628
790	12	76.1959	40.0622	Ancient tomb	Kai Pu Tie Xi Gou Mu Qun	Bronze Age	Xia Shang Culture	5000	23114123	170318	302	1920	0.707722	South Slope	4000-3000	2.566
791	13	76.1959	40.0622	Ancient tomb	Kai Pu Tie Xi Gou Mu Qun	Bronze Age	Western Zhou Dynasty	6000	23114123	170318	302	1920	0.707722	South Slope	3100-2700	2.566
792	14	76.1959	40.0622	Ancient tomb	Kai Pu Tie Xi Gou Mu Qun	Bronze Age	Eastern Zhou Dynasty	3000	23114123	170318	302	1920	0.707722	South Slope	2800-2200	2.566
793	12	76.4983	40.0698	Ancient tomb	Ma Zha Dong Tao Mu Qun	Bronze Age	Xia Shang Culture	300	0	110202	9904	1887	0.859791	Southeast Slope	4000-3000	0
794	13	76.4983	40.0698	Ancient tomb	Ma Zha Dong Tao Mu Qun	Bronze Age	Western Zhou Dynasty	300	0	110202	9904	1887	0.859791	Southeast Slope	3100-2700	0
795	14	76.4983	40.0698	Ancient tomb	Ma Zha Dong Tao Mu Qun	Bronze Age	Eastern Zhou Dynasty	300	0	110202	9904	1887	0.859791	Southeast Slope	2800-2200	0
796	12	76.4952	40.0702	Ancient tomb	Ba Shi Su Hong Mu Mu Qun	Bronze Age	Xia Shang Culture	100	0	110202	9904	1890	0.6292	Northeast slope	4000-3000	0
797	13	76.4952	40.0702	Ancient tomb	Ba Shi Su Hong Mu Mu Qun	Bronze Age	Western Zhou Dynasty	100	0	110202	9904	1890	0.6292	Northeast slope	3100-2700	0
798	14	76.4952	40.0702	Ancient tomb	Ba Shi Su Hong Mu Mu Qun	Bronze Age	Eastern Zhou Dynasty	100	0	110202	9904	1890	0.6292	Northeast slope	2800-2200	0
799	12	76.0359	40.115	Ancient tomb	Ke Le Ge Ta Shi Mu Qun	Bronze Age	Xia Shang Culture	3350	23113102	110304	302	2230	0.758149	South Slope	4000-3000	2.566
800	13	76.0359	40.115	Ancient tomb	Ke Le Ge Ta Shi Mu Qun	Bronze Age	Western Zhou Dynasty	3350	23113102	110304	302	2230	0.758149	South Slope	3100-2700	2.566
801	14	76.0359	40.115	Ancient tomb	Ke Le Ge Ta Shi Mu Qun	Bronze Age	Eastern Zhou Dynasty	3350	23113102	110304	302	2230	0.758149	South Slope	2800-2200	2.566
802	12	76.0953	40.2258	Ancient tomb	Ma Yi Dan Mu Qun	Bronze Age	Xia Shang Culture	1000	23112113	110404	398	2719	2.88588	Southwest slope	4000-3000	0
803	13	76.0953	40.2258	Ancient tomb	Ma Yi Dan Mu Qun	Bronze Age	Western Zhou Dynasty	1000	23112113	110404	398	2719	2.88588	Southwest slope	3100-2700	0
804	14	76.0953	40.2258	Ancient tomb	Ma Yi Dan Mu Qun	Bronze Age	Eastern Zhou Dynasty	1000	23112113	110404	398	2719	2.88588	Southwest slope	2800-2200	0
805	12	75.9739	40.1825	Ancient tomb	Kan Jie Ba Yi Mu Qun	Bronze Age	Xia Shang Culture	5000	23112113	110404	326	2522	1.17058	Southeast Slope	4000-3000	3.225
806	13	75.9739	40.1825	Ancient tomb	Kan Jie Ba Yi Mu Qun	Bronze Age	Western Zhou Dynasty	6000	23112113	110404	326	2522	1.17058	Southeast Slope	3100-2700	3.225
807	14	75.9739	40.1825	Ancient tomb	Kan Jie Ba Yi Mu Qun	Bronze Age	Eastern Zhou Dynasty	9000	23112113	110404	326	2522	1.17058	Southeast Slope	2800-2200	3.225
808	12	76.1263	40.0104	Ancient tomb	Jiao Luo Ji Le 尕mu Qun	Bronze Age	Xia Shang Culture	5000	23114123	170318	302	1889	1.0093	South Slope	4000-3000	2.566
809	13	76.1263	40.0104	Ancient tomb	Jiao Luo Ji Le 尕mu Qun	Bronze Age	Western Zhou Dynasty	6000	23114123	170318	302	1889	1.0093	South Slope	3100-2700	2.566
810	14	76.1263	40.0104	Ancient tomb	Jiao Luo Ji Le 尕mu Qun	Bronze Age	Eastern Zhou Dynasty	8000	23114123	170318	302	1889	1.0093	South Slope	2800-2200	2.566
811	12	76.1581	40.0154	Ancient tomb	Si Tan Bie Ke Mu Qun	Bronze Age	Xia Shang Culture	16000	23114125	170318	302	1911	1.38415	Northwest slope	4000-3000	1.154
812	13	76.1581	40.0154	Ancient tomb	Si Tan Bie Ke Mu Qun	Bronze Age	Western Zhou Dynasty	9000	23114125	170318	302	1911	1.38415	Northwest slope	3100-2700	1.154
813	14	76.1581	40.0154	Ancient tomb	Si Tan Bie Ke Mu Qun	Bronze Age	Eastern Zhou Dynasty	29000	23114125	170318	302	1911	1.38415	Northwest slope	2800-2200	1.154
814	12	86.152	40.0061	Ancient tomb	Ta Dong Deng Bei Xi Mu Qun	Bronze Age	Xia Shang Culture	1000	23115141	150221	9905	984	2.11406	Southwest slope	4000-3000	2.255
815	13	86.152	40.0061	Ancient tomb	Ta Dong Deng Bei Xi Mu Qun	Bronze Age	Western Zhou Dynasty	800	23115141	150221	9905	984	2.11406	Southwest slope	3100-2700	2.255
816	14	86.152	40.0061	Ancient tomb	Ta Dong Deng Bei Xi Mu Qun	Bronze Age	Eastern Zhou Dynasty	900	23115141	150221	9905	984	2.11406	Southwest slope	2800-2200	2.255
817	12	76.0695	39.9414	Ancient tomb	Su Gai Te A Ta Mu Mu Qun	Bronze Age	Xia Shang Culture	500	23114123	110201	318	1788	4.19999	East Slope	4000-3000	2.566
818	13	76.0695	39.9414	Ancient tomb	Su Gai Te A Ta Mu Mu Qun	Bronze Age	Western Zhou Dynasty	600	23114123	110201	318	1788	4.19999	East Slope	3100-2700	2.566
819	14	76.0695	39.9414	Ancient tomb	Su Gai Te A Ta Mu Mu Qun	Bronze Age	Eastern Zhou Dynasty	800	23114123	110201	318	1788	4.19999	East Slope	2800-2200	2.566
820	12	76.0859	39.7447	Ancient tomb	A Qi Ke Mu Qun	Bronze Age	Xia Shang Culture	7000	23114123	170318	315	1409	0.773851	Southwest slope	4000-3000	2.566
821	13	76.0859	39.7447	Ancient tomb	A Qi Ke Mu Qun	Bronze Age	Western Zhou Dynasty	5000	23114123	170318	315	1409	0.773851	Southwest slope	3100-2700	2.566
822	14	76.0859	39.7447	Ancient tomb	A Qi Ke Mu Qun	Bronze Age	Eastern Zhou Dynasty	8000	23114123	170318	315	1409	0.773851	Southwest slope	2800-2200	2.566
823	5	76.0861	39.746	other	A Hu Hua Shi Chu Tu Dian	Paleolithic	Pleistocene	10	23114123	170318	315	1411	1.02883	West slope	16000-11000	2.566
824	12	74.4091	39.0106	Ancient tomb	Mu Ji Mu Qun	Bronze Age	Xia Shang Culture	1400	23120132	170318	540	3509	0.14031	South Slope	4000-3000	3.314
825	13	74.4091	39.0106	Ancient tomb	Mu Ji Mu Qun	Bronze Age	Western Zhou Dynasty	1400	23120132	170318	540	3509	0.14031	South Slope	3100-2700	3.314
826	14	74.4091	39.0106	Ancient tomb	Mu Ji Mu Qun	Bronze Age	Eastern Zhou Dynasty	1400	23120132	170318	540	3509	0.14031	South Slope	2800-2200	3.314
827	12	76.0202	39.2076	Ancient tomb	Yi Dong Ji Le 尕mu Qun	Bronze Age	Xia Shang Culture	1200	23116105	170217	574	1282	0.656752	South Slope	4000-3000	3.458
828	13	76.0202	39.2076	Ancient tomb	Yi Dong Ji Le 尕mu Qun	Bronze Age	Western Zhou Dynasty	1300	23116105	170217	574	1282	0.656752	South Slope	3100-2700	3.458
829	14	76.0202	39.2076	Ancient tomb	Yi Dong Ji Le 尕mu Qun	Bronze Age	Eastern Zhou Dynasty	1000	23116105	170217	574	1282	0.656752	South Slope	2800-2200	3.458
830	12	75.9323	39.0665	Ancient tomb	Sha Pa Dong Ti Mu Mu Qun	Bronze Age	Xia Shang Culture	1000	23114123	170217	318	1441	0.16336	North slope	4000-3000	2.566
831	13	75.9323	39.0665	Ancient tomb	Sha Pa Dong Ti Mu Mu Qun	Bronze Age	Western Zhou Dynasty	1000	23114123	170217	318	1441	0.16336	North slope	3100-2700	2.566
832	14	75.9323	39.0665	Ancient tomb	Sha Pa Dong Ti Mu Mu Qun	Bronze Age	Eastern Zhou Dynasty	1000	23114123	170217	318	1441	0.16336	North slope	2800-2200	2.566
833	12	75.8758	39.0503	Ancient tomb	Yu Mai Ti Mu Mu Qun	Bronze Age	Xia Shang Culture	1000	23114123	170220	288	1490	0.649385	Southeast Slope	4000-3000	2.566
834	13	75.8758	39.0503	Ancient tomb	Yu Mai Ti Mu Mu Qun	Bronze Age	Western Zhou Dynasty	1000	23114123	170220	288	1490	0.649385	Southeast Slope	3100-2700	2.566
835	14	75.8758	39.0503	Ancient tomb	Yu Mai Ti Mu Mu Qun	Bronze Age	Eastern Zhou Dynasty	1000	23114123	170220	288	1490	0.649385	Southeast Slope	2800-2200	2.566
836	13	78.5954	40.9499	Ancient site	Se Pa Dong Yi Zhi	Bronze Age	Western Zhou Dynasty	10000	23114123	170217	338	1906	0.823945	South Slope	3100-2700	2.566
837	12	78.6678	40.9783	Ancient tomb	Se Pa Ba Yi Mu Qun	Bronze Age	Xia Shang Culture	100000	23114123	170217	338	1850	0.586006	Northeast slope	4000-3000	1.154
838	13	78.6678	40.9783	Ancient tomb	Se Pa Ba Yi Mu Qun	Bronze Age	Western Zhou Dynasty	10000	23114123	170217	338	1850	0.586006	Northeast slope	3100-2700	1.154
839	14	78.6678	40.9783	Ancient tomb	Se Pa Ba Yi Mu Qun	Bronze Age	Eastern Zhou Dynasty	90000	23114123	170217	338	1850	0.586006	Northeast slope	2800-2200	1.154
840	12	78.6116	40.9571	Ancient tomb	Liang Zhong Chang Mu Qun	Bronze Age	Xia Shang Culture	5000	23114123	170217	338	1890	0.804608	Northeast slope	4000-3000	2.566
841	13	78.6116	40.9571	Ancient tomb	Liang Zhong Chang Mu Qun	Bronze Age	Western Zhou Dynasty	3000	23114123	170217	338	1890	0.804608	Northeast slope	3100-2700	2.566
842	14	78.6116	40.9571	Ancient tomb	Liang Zhong Chang Mu Qun	Bronze Age	Eastern Zhou Dynasty	2000	23114123	170217	338	1890	0.804608	Northeast slope	2800-2200	2.566
843	12	78.4782	40.9704	Ancient tomb	Ka Shi Ga Dong Tuo Ka Yi Mu Qun	Bronze Age	Xia Shang Culture	25000	23114123	170219	338	2047	0.505882	Southwest slope	4000-3000	2.566
844	13	78.4782	40.9704	Ancient tomb	Ka Shi Ga Dong Tuo Ka Yi Mu Qun	Bronze Age	Western Zhou Dynasty	20000	23114123	170219	338	2047	0.505882	Southwest slope	3100-2700	2.566
845	14	78.4782	40.9704	Ancient tomb	Ka Shi Ga Dong Tuo Ka Yi Mu Qun	Bronze Age	Eastern Zhou Dynasty	10000	23114123	170219	338	2047	0.505882	Southwest slope	2800-2200	2.566
846	12	78.4876	41.0205	Ancient tomb	Wu Ruo Ba Xi Mu Qun	Bronze Age	Xia Shang Culture	120	23114123	170219	338	2079	1.24304	Southeast Slope	4000-3000	2.566
847	13	78.4876	41.0205	Ancient tomb	Wu Ruo Ba Xi Mu Qun	Bronze Age	Western Zhou Dynasty	500	23114123	170219	338	2079	1.24304	Southeast Slope	3100-2700	2.566
848	14	78.4876	41.0205	Ancient tomb	Wu Ruo Ba Xi Mu Qun	Bronze Age	Eastern Zhou Dynasty	600	23114123	170219	338	2079	1.24304	Southeast Slope	2800-2200	2.566
849	12	78.4858	41.0426	Ancient tomb	Qiong Dang Gai Mu Qun	Bronze Age	Xia Shang Culture	100	23114123	170219	338	2126	0.648711	Southeast Slope	4000-3000	2.566
850	13	78.4858	41.0426	Ancient tomb	Qiong Dang Gai Mu Qun	Bronze Age	Western Zhou Dynasty	100	23114123	170219	338	2126	0.648711	Southeast Slope	3100-2700	2.566
851	14	78.4858	41.0426	Ancient tomb	Qiong Dang Gai Mu Qun	Bronze Age	Eastern Zhou Dynasty	100	23114123	170219	338	2126	0.648711	Southeast Slope	2800-2200	2.566
852	12	78.3237	40.9651	Ancient tomb	A Le Ke Mu Mu Qun	Bronze Age	Xia Shang Culture	2000	23114123	110304	338	2344	0.804608	Southwest slope	4000-3000	0
853	13	78.3237	40.9651	Ancient tomb	A Le Ke Mu Mu Qun	Bronze Age	Western Zhou Dynasty	1000	23114123	110304	338	2344	0.804608	Southwest slope	3100-2700	0
854	14	78.3237	40.9651	Ancient tomb	A Le Ke Mu Mu Qun	Bronze Age	Eastern Zhou Dynasty	1600	23114123	110304	338	2344	0.804608	Southwest slope	2800-2200	0
855	12	78.217	40.8941	Ancient tomb	Su Mu Ta Shi Mu Qun	Bronze Age	Xia Shang Culture	3600	23114123	170219	319	2144	0.505882	North slope	4000-3000	2.566
856	13	78.217	40.8941	Ancient tomb	Su Mu Ta Shi Mu Qun	Bronze Age	Western Zhou Dynasty	3200	23114123	170219	319	2144	0.505882	North slope	3100-2700	2.566
857	14	78.217	40.8941	Ancient tomb	Su Mu Ta Shi Mu Qun	Bronze Age	Eastern Zhou Dynasty	3500	23114123	170219	319	2144	0.505882	North slope	2800-2200	2.566
858	12	77.9198	40.8202	Ancient tomb	Ha La Qi Mu Qun	Bronze Age	Xia Shang Culture	2500	23113102	170219	574	2320	0.563167	Southeast Slope	4000-3000	0
859	13	77.9198	40.8202	Ancient tomb	Ha La Qi Mu Qun	Bronze Age	Western Zhou Dynasty	1500	23113102	170219	574	2320	0.563167	Southeast Slope	3100-2700	0
860	14	77.9198	40.8202	Ancient tomb	Ha La Qi Mu Qun	Bronze Age	Eastern Zhou Dynasty	2300	23113102	170219	574	2320	0.563167	Southeast Slope	2800-2200	0
861	12	77.8966	40.8447	Ancient tomb	Ha La Qi Bei Mu Qun	Bronze Age	Xia Shang Culture	100	23112113	170219	398	2384	2.60602	Southeast Slope	4000-3000	3.225
862	13	77.8966	40.8447	Ancient tomb	Ha La Qi Bei Mu Qun	Bronze Age	Western Zhou Dynasty	100	23112113	170219	398	2384	2.60602	Southeast Slope	3100-2700	3.225
863	14	77.8966	40.8447	Ancient tomb	Ha La Qi Bei Mu Qun	Bronze Age	Eastern Zhou Dynasty	100	23112113	170219	398	2384	2.60602	Southeast Slope	2800-2200	3.225
864	12	77.7012	40.8462	Ancient tomb	Mai Dong Kai Qi Mu Qun	Bronze Age	Xia Shang Culture	1500	23116131	170219	326	2438	1.47763	South Slope	4000-3000	3.225
865	13	77.7012	40.8462	Ancient tomb	Mai Dong Kai Qi Mu Qun	Bronze Age	Western Zhou Dynasty	1200	23116131	170219	326	2438	1.47763	South Slope	3100-2700	3.225
866	14	77.7012	40.8462	Ancient tomb	Mai Dong Kai Qi Mu Qun	Bronze Age	Eastern Zhou Dynasty	1300	23116131	170219	326	2438	1.47763	South Slope	2800-2200	3.225
867	12	77.7032	40.8258	Ancient tomb	A Ke Bu Long Mu Qun	Bronze Age	Xia Shang Culture	1200	23113102	170219	398	2677	3.28098	Northeast slope	4000-3000	3.225
868	13	77.7032	40.8258	Ancient tomb	A Ke Bu Long Mu Qun	Bronze Age	Western Zhou Dynasty	900	23113102	170219	398	2677	3.28098	Northeast slope	3100-2700	3.225
869	14	77.7032	40.8258	Ancient tomb	A Ke Bu Long Mu Qun	Bronze Age	Eastern Zhou Dynasty	1100	23113102	170219	398	2677	3.28098	Northeast slope	2800-2200	3.225
870	12	77.4725	40.7633	Ancient tomb	He Tian Ya Mu Qun	Bronze Age	Xia Shang Culture	600	23113102	170219	4151	2548	0.776391	West slope	4000-3000	0
871	13	77.4725	40.7633	Ancient tomb	He Tian Ya Mu Qun	Bronze Age	Western Zhou Dynasty	500	23113102	170219	4151	2548	0.776391	West slope	3100-2700	0
872	14	77.4725	40.7633	Ancient tomb	He Tian Ya Mu Qun	Bronze Age	Eastern Zhou Dynasty	900	23113102	170219	4151	2548	0.776391	West slope	2800-2200	0
873	12	77.3282	40.7961	Ancient tomb	Sa Lei Bu La Ke Mu Qun	Bronze Age	Xia Shang Culture	5000	23112113	110404	326	2737	4.05516	Southeast Slope	4000-3000	3.314
874	13	77.3282	40.7961	Ancient tomb	Sa Lei Bu La Ke Mu Qun	Bronze Age	Western Zhou Dynasty	2300	23112113	110404	326	2737	4.05516	Southeast Slope	3100-2700	3.314
875	14	77.3282	40.7961	Ancient tomb	Sa Lei Bu La Ke Mu Qun	Bronze Age	Eastern Zhou Dynasty	2600	23112113	110404	326	2737	4.05516	Southeast Slope	2800-2200	3.314
876	12	77.2404	40.8373	Ancient tomb	Ma Na Dong Mu Zang	Bronze Age	Xia Shang Culture	100	23112113	110404	398	2681	1.68648	Southwest slope	4000-3000	0
877	13	77.2404	40.8373	Ancient tomb	Ma Na Dong Mu Zang	Bronze Age	Western Zhou Dynasty	150	23112113	110404	398	2681	1.68648	Southwest slope	3100-2700	0
878	14	77.2404	40.8373	Ancient tomb	Ma Na Dong Mu Zang	Bronze Age	Eastern Zhou Dynasty	160	23112113	110404	398	2681	1.68648	Southwest slope	2800-2200	0
879	14	78.6694	40.9955	Ancient tomb	Ku Lan Sa Ri Ke Gu Mu Qun	Bronze Age	Eastern Zhou Dynasty	3300	23114123	170217	574	1831	0.575461	Northeast slope	2800-2200	2.566
880	12	75.5561	39.8407	Ancient tomb	Tuo Te Gong Bai Zi Mu Qun	Bronze Age	Xia Shang Culture	210	23114123	110303	318	2110	0.558095	Southwest slope	4000-3000	2.566
881	13	75.5561	39.8407	Ancient tomb	Tuo Te Gong Bai Zi Mu Qun	Bronze Age	Western Zhou Dynasty	210	23114123	110303	318	2110	0.558095	Southwest slope	3100-2700	2.566
882	14	75.5561	39.8407	Ancient tomb	Tuo Te Gong Bai Zi Mu Qun	Bronze Age	Eastern Zhou Dynasty	210	23114123	110303	318	2110	0.558095	Southwest slope	2800-2200	2.566
883	12	75.5978	39.7881	Ancient tomb	A Ke Jia Dong Mu Qun	Bronze Age	Xia Shang Culture	800	23114123	170318	319	2012	0.740049	South Slope	4000-3000	2.566
884	13	75.5978	39.7881	Ancient tomb	A Ke Jia Dong Mu Qun	Bronze Age	Western Zhou Dynasty	800	23114123	170318	319	2012	0.740049	South Slope	3100-2700	2.566
885	14	75.5978	39.7881	Ancient tomb	A Ke Jia Dong Mu Qun	Bronze Age	Eastern Zhou Dynasty	800	23114123	170318	319	2012	0.740049	South Slope	2800-2200	2.566
886	12	75.5561	39.8317	Ancient tomb	Qiong Tie Lie Ke Mu Qun	Bronze Age	Xia Shang Culture	1200	23114123	110303	318	2125	1.06578	Northeast slope	4000-3000	2.566
887	13	75.5561	39.8317	Ancient tomb	Qiong Tie Lie Ke Mu Qun	Bronze Age	Western Zhou Dynasty	20000	23114123	110303	318	2125	1.06578	Northeast slope	3100-2700	2.566
888	14	75.5561	39.8317	Ancient tomb	Qiong Tie Lie Ke Mu Qun	Bronze Age	Eastern Zhou Dynasty	20000	23114123	110303	318	2125	1.06578	Northeast slope	2800-2200	2.566
889	12	75.4595	40.0399	Ancient tomb	Ku Tu Nen Qia Te Mu Qun	Bronze Age	Xia Shang Culture	600	23113102	110304	405	2501	3.98957	East Slope	4000-3000	3.225
890	13	75.4595	40.0399	Ancient tomb	Ku Tu Nen Qia Te Mu Qun	Bronze Age	Western Zhou Dynasty	500	23113102	110304	405	2501	3.98957	East Slope	3100-2700	3.225
891	14	75.4595	40.0399	Ancient tomb	Ku Tu Nen Qia Te Mu Qun	Bronze Age	Eastern Zhou Dynasty	600	23113102	110304	405	2501	3.98957	East Slope	2800-2200	3.225
892	12	75.5249	40.138	Ancient tomb	Qiong A La Ga Yi Luo Nen Qia De Mu Qun	Bronze Age	Xia Shang Culture	600	23120132	110404	398	2992	0.192837	South Slope	4000-3000	3.314
893	13	75.5249	40.138	Ancient tomb	Qiong A La Ga Yi Luo Nen Qia De Mu Qun	Bronze Age	Western Zhou Dynasty	600	23120132	110404	398	2992	0.192837	South Slope	3100-2700	3.314
894	14	75.5249	40.138	Ancient tomb	Qiong A La Ga Yi Luo Nen Qia De Mu Qun	Bronze Age	Eastern Zhou Dynasty	600	23120132	110404	398	2992	0.192837	South Slope	2800-2200	3.314
895	12	75.8176	40.1131	Ancient tomb	Ka Le Da Yi Mu Qun	Bronze Age	Xia Shang Culture	800	23112113	110404	326	2633	4.19285	West slope	4000-3000	0
896	13	75.8176	40.1131	Ancient tomb	Ka Le Da Yi Mu Qun	Bronze Age	Western Zhou Dynasty	800	23112113	110404	326	2633	4.19285	West slope	3100-2700	0
897	14	75.8176	40.1131	Ancient tomb	Ka Le Da Yi Mu Qun	Bronze Age	Eastern Zhou Dynasty	800	23112113	110404	326	2633	4.19285	West slope	2800-2200	0
898	12	75.7234	40.1441	Ancient tomb	Qiu Le Da Yi Mu Qun	Bronze Age	Xia Shang Culture	1200	23112113	110404	398	2765	4.01022	South Slope	4000-3000	0
899	13	75.7234	40.1441	Ancient tomb	Qiu Le Da Yi Mu Qun	Bronze Age	Western Zhou Dynasty	1200	23112113	110404	398	2765	4.01022	South Slope	3100-2700	0
900	14	75.7234	40.1441	Ancient tomb	Qiu Le Da Yi Mu Qun	Bronze Age	Eastern Zhou Dynasty	1200	23112113	110404	398	2765	4.01022	South Slope	2800-2200	0
901	12	75.3493	40.3205	Ancient tomb	Ke Zi Le Weng Ku Dong Mu Qun	Bronze Age	Xia Shang Culture	600	23112113	110404	420	3118	2.79726	Northwest slope	4000-3000	3.314
902	13	75.3493	40.3205	Ancient tomb	Ke Zi Le Weng Ku Dong Mu Qun	Bronze Age	Western Zhou Dynasty	600	23112113	110404	420	3118	2.79726	Northwest slope	3100-2700	3.314
903	14	75.3493	40.3205	Ancient tomb	Ke Zi Le Weng Ku Dong Mu Qun	Bronze Age	Eastern Zhou Dynasty	600	23112113	110404	420	3118	2.79726	Northwest slope	2800-2200	3.314
904	12	75.3076	40.2239	Ancient tomb	Tang Mu Qi Mu Qun	Bronze Age	Xia Shang Culture	1000	23112113	110404	398	2886	1.4417	West slope	4000-3000	3.314
905	13	75.3076	40.2239	Ancient tomb	Tang Mu Qi Mu Qun	Bronze Age	Western Zhou Dynasty	1000	23112113	110404	398	2886	1.4417	West slope	3100-2700	3.314
906	14	75.3076	40.2239	Ancient tomb	Tang Mu Qi Mu Qun	Bronze Age	Eastern Zhou Dynasty	1000	23112113	110404	398	2886	1.4417	West slope	2800-2200	3.314
907	12	75.3085	40.2409	Ancient tomb	Mo Le Da Ya Dong Mu Qun	Bronze Age	Xia Shang Culture	1000	23112113	110404	398	2962	1.84816	Southeast Slope	4000-3000	0
908	13	75.3085	40.2409	Ancient tomb	Mo Le Da Ya Dong Mu Qun	Bronze Age	Western Zhou Dynasty	1000	23112113	110404	398	2962	1.84816	Southeast Slope	3100-2700	0
909	14	75.3085	40.2409	Ancient tomb	Mo Le Da Ya Dong Mu Qun	Bronze Age	Eastern Zhou Dynasty	1000	23112113	110404	398	2962	1.84816	Southeast Slope	2800-2200	0
910	12	75.349	40.3464	Ancient tomb	Gong Dai Mu Qun	Bronze Age	Xia Shang Culture	480	23112113	110404	420	3159	2.25874	West slope	4000-3000	0
911	13	75.349	40.3464	Ancient tomb	Gong Dai Mu Qun	Bronze Age	Western Zhou Dynasty	480	23112113	110404	420	3159	2.25874	West slope	3100-2700	0
912	14	75.349	40.3464	Ancient tomb	Gong Dai Mu Qun	Bronze Age	Eastern Zhou Dynasty	480	23112113	110404	420	3159	2.25874	West slope	2800-2200	0
913	12	75.2649	40.2014	Ancient tomb	Kan Qia Lun Qia Te Mu Qun	Bronze Age	Xia Shang Culture	1800	23112113	110404	406	2797	0.976491	East Slope	4000-3000	0
914	13	75.2649	40.2014	Ancient tomb	Kan Qia Lun Qia Te Mu Qun	Bronze Age	Western Zhou Dynasty	1800	23112113	110404	406	2797	0.976491	East Slope	3100-2700	0
915	14	75.2649	40.2014	Ancient tomb	Kan Qia Lun Qia Te Mu Qun	Bronze Age	Eastern Zhou Dynasty	1800	23112113	110404	406	2797	0.976491	East Slope	2800-2200	0
916	12	74.9653	40.3788	Ancient tomb	Qia Pu Qia Lun Mu Qun	Bronze Age	Xia Shang Culture	1500	23120132	110404	422	3283	1.53793	Northeast slope	4000-3000	3.314
917	13	74.9653	40.3788	Ancient tomb	Qia Pu Qia Lun Mu Qun	Bronze Age	Western Zhou Dynasty	1500	23120132	110404	422	3283	1.53793	Northeast slope	3100-2700	3.314
918	14	74.9653	40.3788	Ancient tomb	Qia Pu Qia Lun Mu Qun	Bronze Age	Eastern Zhou Dynasty	1500	23120132	110404	422	3283	1.53793	Northeast slope	2800-2200	3.314
919	12	75.3297	40.1682	Ancient tomb	Gai Ke Li Ke Mu Qun	Bronze Age	Xia Shang Culture	500	23113102	110303	405	2805	3.78545	South Slope	4000-3000	3.225
920	13	75.3297	40.1682	Ancient tomb	Gai Ke Li Ke Mu Qun	Bronze Age	Western Zhou Dynasty	500	23113102	110303	405	2805	3.78545	South Slope	3100-2700	3.225
921	14	75.3297	40.1682	Ancient tomb	Gai Ke Li Ke Mu Qun	Bronze Age	Eastern Zhou Dynasty	500	23113102	110303	405	2805	3.78545	South Slope	2800-2200	3.225
922	12	75.2706	39.7746	Ancient tomb	Ta Dong Le Ga Mu Qun	Bronze Age	Xia Shang Culture	1800	23114123	110303	338	2311	2.46455	Southwest slope	4000-3000	2.566
923	13	75.2706	39.7746	Ancient tomb	Ta Dong Le Ga Mu Qun	Bronze Age	Western Zhou Dynasty	1800	23114123	110303	338	2311	2.46455	Southwest slope	3100-2700	2.566
924	14	75.2706	39.7746	Ancient tomb	Ta Dong Le Ga Mu Qun	Bronze Age	Eastern Zhou Dynasty	1800	23114123	110303	338	2311	2.46455	Southwest slope	2800-2200	2.566
925	12	75.2129	39.8142	Ancient tomb	Bo 佐ha Na Mu Qun	Bronze Age	Xia Shang Culture	4500	23113102	110303	338	2472	0.310938	West slope	4000-3000	3.225
926	13	75.2051	39.8183	Ancient tomb	Bo 佐ha Na Mu Qun	Bronze Age	Western Zhou Dynasty	4500	23113102	110303	338	2465	0.945778	Southwest slope	3100-2700	3.225
927	14	75.2132	39.8145	Ancient tomb	Bo 佐ha Na Mu Qun	Bronze Age	Eastern Zhou Dynasty	4500	23113102	110303	338	2472	0.310938	West slope	2800-2200	3.225
928	12	74.595	39.8403	Ancient tomb	Ka Le Kan Ta Shi Mu Qun	Bronze Age	Xia Shang Culture	1100	23112113	110303	3263	2863	0.86157	Southeast Slope	4000-3000	0
929	13	74.595	39.8403	Ancient tomb	Ka Le Kan Ta Shi Mu Qun	Bronze Age	Western Zhou Dynasty	1100	23112113	110303	3263	2863	0.86157	Southeast Slope	3100-2700	0
930	14	74.595	39.8403	Ancient tomb	Ka Le Kan Ta Shi Mu Qun	Bronze Age	Eastern Zhou Dynasty	100	23112113	110303	3263	2863	0.86157	Southeast Slope	2800-2200	0
931	12	74.2735	39.7993	Ancient tomb	Tuo Ku Zi Bu La Ke Mu Qun	Bronze Age	Xia Shang Culture	1500	23113102	110203	406	2533	1.04903	North slope	4000-3000	0
932	13	74.2735	39.7993	Ancient tomb	Tuo Ku Zi Bu La Ke Mu Qun	Bronze Age	Western Zhou Dynasty	1500	23113102	110203	406	2533	1.04903	North slope	3100-2700	0
933	14	74.2735	39.7993	Ancient tomb	Tuo Ku Zi Bu La Ke Mu Qun	Bronze Age	Eastern Zhou Dynasty	1500	23113102	110203	406	2533	1.04903	North slope	2800-2200	0
934	12	74.4952	39.9917	Ancient tomb	A Le Shi Ba Shi Mu Qun	Bronze Age	Xia Shang Culture	1000	23113102	110404	326	2721	1.38479	Northwest slope	4000-3000	3.225
935	13	74.4952	39.9917	Ancient tomb	A Le Shi Ba Shi Mu Qun	Bronze Age	Western Zhou Dynasty	1000	23113102	110404	326	2721	1.38479	Northwest slope	3100-2700	3.225
936	14	74.4952	39.9917	Ancient tomb	A Le Shi Ba Shi Mu Qun	Bronze Age	Eastern Zhou Dynasty	1000	23113102	110404	326	2721	1.38479	Northwest slope	2800-2200	3.225
937	12	75.5662	39.8286	Ancient tomb	Qiong Tie Lie Ke Su Mu Qun	Bronze Age	Xia Shang Culture	3000	23114123	110303	318	2082	1.69475	Northeast slope	4000-3000	2.566
938	13	75.5662	39.8286	Ancient tomb	Qiong Tie Lie Ke Su Mu Qun	Bronze Age	Western Zhou Dynasty	3000	23114123	110303	318	2082	1.69475	Northeast slope	3100-2700	2.566
939	14	75.5662	39.8286	Ancient tomb	Qiong Tie Lie Ke Su Mu Qun	Bronze Age	Eastern Zhou Dynasty	3000	23114123	110303	318	2082	1.69475	Northeast slope	2800-2200	2.566
940	12	74.4792	39.9904	Ancient tomb	Zhuo You Le Gan Mu Qun	Bronze Age	Xia Shang Culture	1500	23113102	110404	420	2712	1.44049	South Slope	4000-3000	3.225
941	13	74.4792	39.9904	Ancient tomb	Zhuo You Le Gan Mu Qun	Bronze Age	Western Zhou Dynasty	1500	23113102	110404	420	2712	1.44049	South Slope	3100-2700	3.225
942	14	74.4792	39.9904	Ancient tomb	Zhuo You Le Gan Mu Qun	Bronze Age	Eastern Zhou Dynasty	1500	23113102	110404	420	2712	1.44049	South Slope	2800-2200	3.225
943	12	74.3918	39.8973	Ancient tomb	A Ke Tie Ke La Dong Mu Qun	Bronze Age	Xia Shang Culture	1000	23116102	110304	396	2542	2.48333	South Slope	4000-3000	6.136
944	13	74.3918	39.8973	Ancient tomb	A Ke Tie Ke La Dong Mu Qun	Bronze Age	Western Zhou Dynasty	3000	23116102	110304	396	2542	2.48333	South Slope	3100-2700	6.136
945	14	74.3918	39.8973	Ancient tomb	A Ke Tie Ke La Dong Mu Qun	Bronze Age	Eastern Zhou Dynasty	2000	23116102	110304	396	2542	2.48333	South Slope	2800-2200	6.136
946	12	74.2323	39.7851	Ancient tomb	Sa Ka Le Ha Te Mu Qun	Bronze Age	Xia Shang Culture	800	23116102	110203	4151	2630	6.88873	East Slope	4000-3000	3.225
947	13	74.2323	39.7851	Ancient tomb	Sa Ka Le Ha Te Mu Qun	Bronze Age	Western Zhou Dynasty	800	23116102	110203	4151	2630	6.88873	East Slope	3100-2700	3.225
948	14	74.2323	39.7851	Ancient tomb	Sa Ka Le Ha Te Mu Qun	Bronze Age	Eastern Zhou Dynasty	800	23116102	110203	4151	2630	6.88873	East Slope	2800-2200	3.225
949	12	75.09	39.3131	Ancient tomb	Kong Wu Dong Dong Wei Qia Te Mu Qun	Bronze Age	Xia Shang Culture	900	23114123	170220	302	2108	0.575461	Southeast Slope	4000-3000	2.566
950	13	75.09	39.3131	Ancient tomb	Kong Wu Dong Dong Wei Qia Te Mu Qun	Bronze Age	Western Zhou Dynasty	900	23114123	170220	302	2108	0.575461	Southeast Slope	3100-2700	2.566
951	14	75.09	39.3131	Ancient tomb	Kong Wu Dong Dong Wei Qia Te Mu Qun	Bronze Age	Eastern Zhou Dynasty	900	23114123	170220	302	2108	0.575461	Southeast Slope	2800-2200	2.566
952	12	75.0872	39.3155	Ancient tomb	Ji Gen Mu Qun	Bronze Age	Xia Shang Culture	800	23114123	170220	574	2114	0.40178	East Slope	4000-3000	2.566
953	13	75.0872	39.3155	Ancient tomb	Ji Gen Mu Qun	Bronze Age	Western Zhou Dynasty	800	23114123	170220	574	2114	0.40178	East Slope	3100-2700	2.566
954	14	75.0872	39.3155	Ancient tomb	Ji Gen Mu Qun	Bronze Age	Eastern Zhou Dynasty	800	23114123	170220	574	2114	0.40178	East Slope	2800-2200	2.566
955	12	74.1307	39.9414	Ancient tomb	Ai Shi Bu La Ke Mu Qun	Bronze Age	Xia Shang Culture	1800	23120132	110404	326	2917	1.61229	Northwest slope	4000-3000	3.314
956	13	74.1307	39.9414	Ancient tomb	Ai Shi Bu La Ke Mu Qun	Bronze Age	Western Zhou Dynasty	1800	23120132	110404	326	2917	1.61229	Northwest slope	3100-2700	3.314
957	14	74.1307	39.9414	Ancient tomb	Ai Shi Bu La Ke Mu Qun	Bronze Age	Eastern Zhou Dynasty	1800	23120132	110404	326	2917	1.61229	Northwest slope	2800-2200	3.314
958	12	75.0823	39.3237	Ancient tomb	Biao Dong Tuo Kuo Yi Mu Qun	Bronze Age	Xia Shang Culture	2000	23114125	170220	574	2134	0.301655	East Slope	4000-3000	1.154
959	13	75.0823	39.3237	Ancient tomb	Biao Dong Tuo Kuo Yi Mu Qun	Bronze Age	Western Zhou Dynasty	2000	23114125	170220	574	2134	0.301655	East Slope	3100-2700	1.154
960	14	75.0823	39.3237	Ancient tomb	Biao Dong Tuo Kuo Yi Mu Qun	Bronze Age	Eastern Zhou Dynasty	2000	23114125	170220	574	2134	0.301655	East Slope	2800-2200	1.154
961	12	73.8818	39.8062	Ancient tomb	Si Mu Ha Na Mu Qun	Bronze Age	Xia Shang Culture	800	23120132	110404	422	3334	13.4737	East Slope	4000-3000	3.314
962	13	73.8818	39.8062	Ancient tomb	Si Mu Ha Na Mu Qun	Bronze Age	Western Zhou Dynasty	800	23120132	110404	422	3334	13.4737	East Slope	3100-2700	3.314
963	14	73.8818	39.8062	Ancient tomb	Si Mu Ha Na Mu Qun	Bronze Age	Eastern Zhou Dynasty	800	23120132	110404	422	3334	13.4737	East Slope	2800-2200	3.314
964	12	73.8715	39.8136	Ancient tomb	Si Mu Ha Na Xi Mu Zang	Bronze Age	Xia Shang Culture	100	23120132	110404	422	3295	3.78401	South Slope	4000-3000	0
965	13	73.8715	39.8136	Ancient tomb	Si Mu Ha Na Xi Mu Zang	Bronze Age	Western Zhou Dynasty	100	23120132	110404	422	3295	3.78401	South Slope	3100-2700	0
966	14	76.1656	39.594	Ancient tomb	La Yi Le Ke Mu Qun	Bronze Age	Eastern Zhou Dynasty	1800	23114123	170217	315	1297	1.05091	West slope	2800-2200	2.566
967	7	75.5118	39.2837	Ancient site	Huo Jia Kuo Na Le Su Tang Ba Dong Yi Zhi	Neolithic	Early Yangshao Culture	4000	23116105	170217	479	1446	0.106652	Northwest slope	7000-6000	1.628
968	9	75.5118	39.2837	Ancient site	Huo Jia Kuo Na Le Su Tang Ba Dong Yi Zhi	Neolithic	Late Yangshao Culture	6000	23116105	170217	479	1446	0.106652	Northwest slope	5500-5000	1.628
969	12	75.5091	39.3217	Ancient site	Su Li Tan Ba Ge Yi Zhi	Bronze Age	Xia Shang Culture	8000	23114121	170217	9901	1432	4.90263	East Slope	4000-3000	1.628
970	13	75.5091	39.3217	Ancient site	Su Li Tan Ba Ge Yi Zhi	Bronze Age	Western Zhou Dynasty	9000	23114121	170217	9901	1432	4.90263	East Slope	3100-2700	1.628
971	14	75.5091	39.3217	Ancient site	Su Li Tan Ba Ge Yi Zhi	Bronze Age	Eastern Zhou Dynasty	10000	23114121	170217	9901	1432	4.90263	East Slope	2800-2200	1.628
972	12	75.3842	39.3584	Ancient site	A Ke Ta La Yi Zhi	Bronze Age	Xia Shang Culture	4000	23118101	170217	318	1525	0.857499	Southwest slope	4000-3000	0
973	13	75.3842	39.3584	Ancient site	A Ke Ta La Yi Zhi	Bronze Age	Western Zhou Dynasty	5000	23118101	170217	318	1525	0.857499	Southwest slope	3100-2700	0
974	14	75.3842	39.3584	Ancient site	A Ke Ta La Yi Zhi	Bronze Age	Eastern Zhou Dynasty	6000	23118101	170217	318	1525	0.857499	Southwest slope	2800-2200	0
975	12	75.3813	39.356	Ancient site	Guo Ji Le 尕yi Zhi	Bronze Age	Xia Shang Culture	60000	23118101	170217	318	1523	1.07964	South Slope	4000-3000	0
976	13	75.3813	39.356	Ancient site	Guo Ji Le 尕yi Zhi	Bronze Age	Western Zhou Dynasty	70000	23118101	170217	318	1523	1.07964	South Slope	3100-2700	0
977	14	75.3813	39.356	Ancient site	Guo Ji Le 尕yi Zhi	Bronze Age	Eastern Zhou Dynasty	100000	23118101	170217	318	1523	1.07964	South Slope	2800-2200	0
978	12	75.5224	39.3112	Ancient site	Kang Xuan Yi Zhi	Bronze Age	Xia Shang Culture	10000	23114121	170217	9901	1426	0.358023	Southeast Slope	4000-3000	1.628
979	13	75.5224	39.3112	Ancient site	Kang Xuan Yi Zhi	Bronze Age	Western Zhou Dynasty	20000	23114121	170217	9901	1426	0.358023	Southeast Slope	3100-2700	1.628
980	14	75.5224	39.3112	Ancient site	Kang Xuan Yi Zhi	Bronze Age	Eastern Zhou Dynasty	30000	23114121	170217	9901	1426	0.358023	Southeast Slope	2800-2200	1.628
981	12	75.5238	39.2948	Ancient site	Ke Ke Zi Bei Xi Yi Zhi	Bronze Age	Xia Shang Culture	80000	23114121	170217	479	1424	0.780884	Southeast Slope	4000-3000	1.628
982	13	75.5238	39.2948	Ancient site	Ke Ke Zi Bei Xi Yi Zhi	Bronze Age	Western Zhou Dynasty	90000	23114121	170217	479	1424	0.780884	Southeast Slope	3100-2700	1.628
983	14	75.5238	39.2948	Ancient site	Ke Ke Zi Bei Xi Yi Zhi	Bronze Age	Eastern Zhou Dynasty	120000	23114121	170217	479	1424	0.780884	Southeast Slope	2800-2200	1.628
984	12	75.7054	39.1815	Ancient site	Ai Xi Hai Neng Mu Qie Ke Sai Yi Zhi	Bronze Age	Xia Shang Culture	90000	23119112	170220	574	1436	0.262077	East Slope	4000-3000	1.798
985	13	75.7054	39.1815	Ancient site	Ai Xi Hai Neng Mu Qie Ke Sai Yi Zhi	Bronze Age	Western Zhou Dynasty	110000	23119112	170220	574	1436	0.262077	East Slope	3100-2700	1.798
986	14	75.7054	39.1815	Ancient site	Ai Xi Hai Neng Mu Qie Ke Sai Yi Zhi	Bronze Age	Eastern Zhou Dynasty	120000	23119112	170220	574	1436	0.262077	East Slope	2800-2200	1.798
987	12	75.7152	39.1862	Ancient site	Ha La Bi Xie Yi Zhi	Bronze Age	Xia Shang Culture	90000	0	170217	282	1418	0.935317	North slope	4000-3000	0
988	13	75.7152	39.1862	Ancient site	Ha La Bi Xie Yi Zhi	Bronze Age	Western Zhou Dynasty	120000	0	170217	282	1418	0.935317	North slope	3100-2700	0
989	14	75.7152	39.1862	Ancient site	Ha La Bi Xie Yi Zhi	Bronze Age	Eastern Zhou Dynasty	200000	0	170217	282	1418	0.935317	North slope	2800-2200	0
990	12	75.3892	39.3575	Ancient tomb	A Ke Ta La Mu Qun	Bronze Age	Xia Shang Culture	8000	23118101	170217	318	1508	0.539767	West slope	4000-3000	0
991	13	75.3892	39.3575	Ancient tomb	A Ke Ta La Mu Qun	Bronze Age	Western Zhou Dynasty	9000	23118101	170217	318	1508	0.539767	West slope	3100-2700	0
992	14	75.3892	39.3575	Ancient tomb	A Ke Ta La Mu Qun	Bronze Age	Eastern Zhou Dynasty	10000	23118101	170217	318	1508	0.539767	West slope	2800-2200	0
993	12	75.5404	39.5553	Ancient tomb	Ke Wu Gu Bai Zi Mu Qun	Bronze Age	Xia Shang Culture	2000	23114123	170318	318	1693	1.69385	West slope	4000-3000	2.566
994	13	75.5404	39.5553	Ancient tomb	Ke Wu Gu Bai Zi Mu Qun	Bronze Age	Western Zhou Dynasty	5000	23114123	170318	318	1693	1.69385	West slope	3100-2700	2.566
995	14	75.5404	39.5553	Ancient tomb	Ke Wu Gu Bai Zi Mu Qun	Bronze Age	Eastern Zhou Dynasty	3000	23114123	170318	318	1693	1.69385	West slope	2800-2200	2.566
996	12	76.6344	38.7266	Ancient site	Qiong Tu Zi Yi Zhi	Bronze Age	Xia Shang Culture	60000	23118102	110201	9805	1248	0.487833	West slope	4000-3000	0
997	13	76.6344	38.7266	Ancient site	Qiong Tu Zi Yi Zhi	Bronze Age	Western Zhou Dynasty	50000	23118102	110201	9805	1248	0.487833	West slope	3100-2700	0
998	14	76.6344	38.7266	Ancient site	Qiong Tu Zi Yi Zhi	Bronze Age	Eastern Zhou Dynasty	100000	23118102	110201	9805	1248	0.487833	West slope	2800-2200	0
999	12	76.6125	38.7069	Ancient site	Ku Na Xie Dong Yi Zhi	Bronze Age	Xia Shang Culture	9000	23118102	110201	318	1265	0.192837	North slope	4000-3000	0
1000	13	76.6125	38.7069	Ancient site	Ku Na Xie Dong Yi Zhi	Bronze Age	Western Zhou Dynasty	8000	23118102	110201	318	1265	0.192837	North slope	3100-2700	0
1001	14	76.6125	38.7069	Ancient site	Ku Na Xie Dong Yi Zhi	Bronze Age	Eastern Zhou Dynasty	10000	23118102	110201	318	1265	0.192837	North slope	2800-2200	0
1002	12	75.7994	38.9604	Ancient tomb	Mu 尕le Mu Qun	Bronze Age	Xia Shang Culture	8000	23114123	170220	3022	1678	0.785909	North slope	4000-3000	2.566
1003	13	75.7994	38.9604	Ancient tomb	Mu 尕le Mu Qun	Bronze Age	Western Zhou Dynasty	9000	23114123	170220	3022	1678	0.785909	North slope	3100-2700	2.566
1004	14	75.7994	38.9604	Ancient tomb	Mu 尕le Mu Qun	Bronze Age	Eastern Zhou Dynasty	10000	23114123	170220	3022	1678	0.785909	North slope	2800-2200	2.566
1005	12	77.2379	38.0053	Ancient site	Dong Wei Li Ke Yi Zhi	Bronze Age	Xia Shang Culture	6000	23116105	170217	574	1300	0.133929	South Slope	4000-3000	1.798
1006	13	77.2379	38.0053	Ancient site	Dong Wei Li Ke Yi Zhi	Bronze Age	Western Zhou Dynasty	8000	23116105	170217	574	1300	0.133929	South Slope	3100-2700	1.798
1007	14	77.2379	38.0053	Ancient site	Dong Wei Li Ke Yi Zhi	Bronze Age	Eastern Zhou Dynasty	10000	23116105	170217	574	1300	0.133929	South Slope	2800-2200	1.798
1008	12	77.3657	38.2886	Ancient site	Da He Ya Nu Si Xia He Le Yi Zhi	Bronze Age	Xia Shang Culture	2000	23116145	170217	574	1227	0.340487	Northwest slope	4000-3000	2.701
1009	13	77.3657	38.2886	Ancient site	Da He Ya Nu Si Xia He Le Yi Zhi	Bronze Age	Western Zhou Dynasty	3000	23116145	170217	574	1227	0.340487	Northwest slope	3100-2700	2.701
1010	14	77.3657	38.2886	Ancient site	Da He Ya Nu Si Xia He Le Yi Zhi	Bronze Age	Eastern Zhou Dynasty	2000	23116145	170217	574	1227	0.340487	Northwest slope	2800-2200	2.701
1011	12	77.2444	38.0241	Ancient tomb	Ta Mu Le Ke A Di Mu Qun	Bronze Age	Xia Shang Culture	5000	23119112	170217	574	1312	0.178707	Northeast slope	4000-3000	1.798
1012	13	77.2444	38.0241	Ancient tomb	Ta Mu Le Ke A Di Mu Qun	Bronze Age	Western Zhou Dynasty	6000	23119112	170217	574	1312	0.178707	Northeast slope	3100-2700	1.798
1013	14	77.2444	38.0241	Ancient tomb	Ta Mu Le Ke A Di Mu Qun	Bronze Age	Eastern Zhou Dynasty	10000	23119112	170217	574	1312	0.178707	Northeast slope	2800-2200	1.798
1014	12	77.2677	38.0094	Ancient tomb	Xi Yi Ti Dong Mu Qun	Bronze Age	Xia Shang Culture	1000	23116145	170217	574	1293	0.121961	West slope	4000-3000	3.458
1015	13	77.2677	38.0094	Ancient tomb	Xi Yi Ti Dong Mu Qun	Bronze Age	Western Zhou Dynasty	2000	23116145	170217	574	1293	0.121961	West slope	3100-2700	3.458
1016	14	77.2677	38.0094	Ancient tomb	Xi Yi Ti Dong Mu Qun	Bronze Age	Eastern Zhou Dynasty	2000	23116145	170217	574	1293	0.121961	West slope	2800-2200	3.458
1017	14	76.9193	38.0484	Ancient tomb	Ma Zha Cun Mu Qun	Bronze Age	Eastern Zhou Dynasty	6000	23114123	170220	488	1425	0.52289	North slope	2800-2200	2.566
1018	13	77.1521	37.3519	Ancient site	Wen Ao Yi Yi Zhi	Bronze Age	Western Zhou Dynasty	5000	0	110303	288	2096	0.857754	Northeast slope	3100-2700	0
1019	5	75.2967	37.7775	Ancient site	Ji Ri 尕le Jiu Shi Qi Yi Zhi	Paleolithic	Pleistocene	10000	23113101	170423	5112	3163	0.841799	West slope	16000-11000	2.793
1020	12	75.412	37.2184	Ancient site	Dong Jia Ke Bao Yi Cheng Zhi	Bronze Age	Xia Shang Culture	10000	23113101	170423	312	3622	0.389057	West slope	4000-3000	2.793
1021	13	75.412	37.2184	Ancient site	Dong Jia Ke Bao Yi Cheng Zhi	Bronze Age	Western Zhou Dynasty	10000	23113101	170423	312	3622	0.389057	West slope	3100-2700	2.793
1022	14	75.412	37.2184	Ancient site	Dong Jia Ke Bao Yi Cheng Zhi	Bronze Age	Eastern Zhou Dynasty	10000	23113101	170423	312	3622	0.389057	West slope	2800-2200	2.793
1023	12	76.1028	36.678	Ancient site	Xia A Ke Tie Lie Ke Yi Zhi	Bronze Age	Xia Shang Culture	9000	23113101	110504	3123	2939	1.43257	East Slope	4000-3000	3.314
1024	13	76.1028	36.678	Ancient site	Xia A Ke Tie Lie Ke Yi Zhi	Bronze Age	Western Zhou Dynasty	6000	23113101	110504	3123	2939	1.43257	East Slope	3100-2700	3.314
1025	14	76.1028	36.678	Ancient site	Xia A Ke Tie Lie Ke Yi Zhi	Bronze Age	Eastern Zhou Dynasty	12000	23113101	110504	3123	2939	1.43257	East Slope	2800-2200	3.314
1026	12	76.0716	36.7049	Ancient site	A Dong Sha Dong Yi Zhi	Bronze Age	Xia Shang Culture	3000	23120132	110504	347	2968	6.33546	East Slope	4000-3000	2.793
1027	13	76.0716	36.7049	Ancient site	A Dong Sha Dong Yi Zhi	Bronze Age	Western Zhou Dynasty	5000	23120132	110504	347	2968	6.33546	East Slope	3100-2700	2.793
1028	14	76.0716	36.7049	Ancient site	A Dong Sha Dong Yi Zhi	Bronze Age	Eastern Zhou Dynasty	2000	23120132	110504	347	2968	6.33546	East Slope	2800-2200	2.793
1029	12	76.1811	36.6503	Ancient site	Shang A Ke Tie Lie Ke Yi Zhi	Bronze Age	Xia Shang Culture	20000	23113101	110504	347	2948	2.50085	Southwest slope	4000-3000	2.793
1030	13	76.1811	36.6503	Ancient site	Shang A Ke Tie Lie Ke Yi Zhi	Bronze Age	Western Zhou Dynasty	50000	23113101	110504	347	2948	2.50085	Southwest slope	3100-2700	2.793
1031	14	76.1811	36.6503	Ancient site	Shang A Ke Tie Lie Ke Yi Zhi	Bronze Age	Eastern Zhou Dynasty	80000	23113101	110504	347	2948	2.50085	Southwest slope	2800-2200	2.793
1032	12	76.0688	36.7491	Ancient site	Xia Ku Ying Di Dong Yi Zhi	Bronze Age	Xia Shang Culture	5000	23113101	110404	350	2846	2.13144	Southeast Slope	4000-3000	2.793
1033	13	76.0688	36.7491	Ancient site	Xia Ku Ying Di Dong Yi Zhi	Bronze Age	Western Zhou Dynasty	2000	23113101	110404	350	2846	2.13144	Southeast Slope	3100-2700	2.793
1034	14	76.0688	36.7491	Ancient site	Xia Ku Ying Di Dong Yi Zhi	Bronze Age	Eastern Zhou Dynasty	6000	23113101	110404	350	2846	2.13144	Southeast Slope	2800-2200	2.793
1035	12	75.9748	36.9155	Ancient site	Tie Wa Tuo Ping Gou Kou Yi Zhi	Bronze Age	Xia Shang Culture	5000	23113101	110404	3123	2727	0.254455	Southeast Slope	4000-3000	2.793
1036	13	75.9748	36.9155	Ancient site	Tie Wa Tuo Ping Gou Kou Yi Zhi	Bronze Age	Western Zhou Dynasty	2000	23113101	110404	3123	2727	0.254455	Southeast Slope	3100-2700	2.793
1037	14	75.9748	36.9155	Ancient site	Tie Wa Tuo Ping Gou Kou Yi Zhi	Bronze Age	Eastern Zhou Dynasty	3000	23113101	110404	3123	2727	0.254455	Southeast Slope	2800-2200	2.793
1038	12	75.5305	37.0494	Ancient site	Yi Le Li Ke Su Yi Zhi	Bronze Age	Xia Shang Culture	500	23113101	170423	420	3910	2.32869	West slope	4000-3000	2.793
1039	13	75.5305	37.0494	Ancient site	Yi Le Li Ke Su Yi Zhi	Bronze Age	Western Zhou Dynasty	500	23113101	170423	420	3910	2.32869	West slope	3100-2700	2.793
1040	14	75.5305	37.0494	Ancient site	Yi Le Li Ke Su Yi Zhi	Bronze Age	Eastern Zhou Dynasty	500	23113101	170423	420	3910	2.32869	West slope	2800-2200	2.793
1041	12	75.5187	37.0887	Ancient site	Ku Ying Di Dong Yi Zhi	Bronze Age	Xia Shang Culture	5000	23113101	170423	420	3827	0.813528	Southwest slope	4000-3000	2.793
1042	13	75.5187	37.0887	Ancient site	Ku Ying Di Dong Yi Zhi	Bronze Age	Western Zhou Dynasty	6000	23113101	170423	420	3827	0.813528	Southwest slope	3100-2700	2.793
1043	14	75.5187	37.0887	Ancient site	Ku Ying Di Dong Yi Zhi	Bronze Age	Eastern Zhou Dynasty	8000	23113101	170423	420	3827	0.813528	Southwest slope	2800-2200	2.793
1044	12	76.0146	36.8149	Ancient site	Shang Ku Ying Di Dong Yi Zhi	Bronze Age	Xia Shang Culture	300	23113101	110404	347	2973	1.07497	East Slope	4000-3000	3.314
1045	13	76.0146	36.8149	Ancient site	Shang Ku Ying Di Dong Yi Zhi	Bronze Age	Western Zhou Dynasty	300	23113101	110404	347	2973	1.07497	East Slope	3100-2700	3.314
1046	14	76.0146	36.8149	Ancient site	Shang Ku Ying Di Dong Yi Zhi	Bronze Age	Eastern Zhou Dynasty	300	23113101	110404	347	2973	1.07497	East Slope	2800-2200	3.314
1047	12	76.0525	36.8047	Ancient site	A Yi Bu Long Yi Zhi	Bronze Age	Xia Shang Culture	1000	23113101	110404	347	2846	5.32837	West slope	4000-3000	2.793
1048	13	76.0525	36.8047	Ancient site	A Yi Bu Long Yi Zhi	Bronze Age	Western Zhou Dynasty	800	23113101	110404	347	2846	5.32837	West slope	3100-2700	2.793
1049	14	76.0525	36.8047	Ancient site	A Yi Bu Long Yi Zhi	Bronze Age	Eastern Zhou Dynasty	6000	23113101	110404	347	2846	5.32837	West slope	2800-2200	2.793
1050	12	76.0541	36.7988	Ancient site	Ba Xi An Di Yi Zhi	Bronze Age	Xia Shang Culture	5000	23113101	110404	347	2871	1.14566	Southwest slope	4000-3000	2.793
1051	13	76.0541	36.7988	Ancient site	Ba Xi An Di Yi Zhi	Bronze Age	Western Zhou Dynasty	6000	23113101	110404	347	2871	1.14566	Southwest slope	3100-2700	2.793
1052	14	76.0541	36.7988	Ancient site	Ba Xi An Di Yi Zhi	Bronze Age	Eastern Zhou Dynasty	5000	23113101	110404	347	2871	1.14566	Southwest slope	2800-2200	2.793
1053	12	76.4179	36.5387	Ancient site	Kui Ke Da Xi Yi Zhi	Bronze Age	Xia Shang Culture	800	23120132	110404	249	3266	3.12852	Southeast Slope	4000-3000	3.314
1054	13	76.4179	36.5387	Ancient site	Kui Ke Da Xi Yi Zhi	Bronze Age	Western Zhou Dynasty	800	23120132	110404	249	3266	3.12852	Southeast Slope	3100-2700	3.314
1055	14	76.4179	36.5387	Ancient site	Kui Ke Da Xi Yi Zhi	Bronze Age	Eastern Zhou Dynasty	800	23120132	110404	249	3266	3.12852	Southeast Slope	2800-2200	3.314
1056	12	75.2195	37.8714	Ancient site	Qu Shi Man Yi Zhi	Bronze Age	Xia Shang Culture	9282	23114121	170423	540	3037	0.851357	South Slope	4000-3000	2.793
1057	13	75.2195	37.8714	Ancient site	Qu Shi Man Yi Zhi	Bronze Age	Western Zhou Dynasty	9282	23114121	170423	540	3037	0.851357	South Slope	3100-2700	2.793
1058	14	75.2195	37.8714	Ancient site	Qu Shi Man Yi Zhi	Bronze Age	Eastern Zhou Dynasty	9282	23114121	170423	540	3037	0.851357	South Slope	2800-2200	2.793
1059	12	75.5046	37.7277	Ancient site	Kan Dong Yang Jiang 尕le Yi Zhi	Bronze Age	Xia Shang Culture	3200	23120132	110404	540	3086	2.86701	Southeast Slope	4000-3000	3.314
1060	13	75.5046	37.7277	Ancient site	Kan Dong Yang Jiang 尕le Yi Zhi	Bronze Age	Western Zhou Dynasty	5600	23120132	110404	540	3086	2.86701	Southeast Slope	3100-2700	3.314
1061	14	75.5046	37.7277	Ancient site	Kan Dong Yang Jiang 尕le Yi Zhi	Bronze Age	Eastern Zhou Dynasty	3400	23120132	110404	540	3086	2.86701	Southeast Slope	2800-2200	3.314
1062	12	76.0725	36.7582	Ancient site	穹tuo Ka Yi Yi Zhi	Bronze Age	Xia Shang Culture	5000	23113101	110504	347	2856	0.785074	East Slope	4000-3000	2.793
1063	13	76.0725	36.7582	Ancient site	穹tuo Ka Yi Yi Zhi	Bronze Age	Western Zhou Dynasty	6000	23113101	110504	347	2856	0.785074	East Slope	3100-2700	2.793
1064	14	76.0725	36.7582	Ancient site	穹tuo Ka Yi Yi Zhi	Bronze Age	Eastern Zhou Dynasty	8000	23113101	110504	347	2856	0.785074	East Slope	2800-2200	2.793
1065	12	75.3726	37.3894	Ancient tomb	Sa Re Ke Ta Shi Mu Qun	Bronze Age	Xia Shang Culture	8000	23120132	110404	275	3503	2.81831	East Slope	4000-3000	2.793
1066	13	75.3726	37.3894	Ancient tomb	Sa Re Ke Ta Shi Mu Qun	Bronze Age	Western Zhou Dynasty	3000	23120132	110404	275	3503	2.81831	East Slope	3100-2700	2.793
1067	14	75.3726	37.3894	Ancient tomb	Sa Re Ke Ta Shi Mu Qun	Bronze Age	Eastern Zhou Dynasty	8500	23120132	110404	275	3503	2.81831	East Slope	2800-2200	2.793
1068	12	75.4962	37.7778	Ancient tomb	Pa Ti Li Bu Ke Mu Qun	Bronze Age	Xia Shang Culture	1200	23113101	160318	540	3014	1.04903	Southwest slope	4000-3000	2.793
1069	13	75.4962	37.7778	Ancient tomb	Pa Ti Li Bu Ke Mu Qun	Bronze Age	Western Zhou Dynasty	1200	23113101	160318	540	3014	1.04903	Southwest slope	3100-2700	2.793
1070	14	75.4962	37.7778	Ancient tomb	Pa Ti Li Bu Ke Mu Qun	Bronze Age	Eastern Zhou Dynasty	1200	23113101	160318	540	3014	1.04903	Southwest slope	2800-2200	2.793
1071	12	75.2652	37.7155	Ancient tomb	Ku Zi Gan Mu Qun	Bronze Age	Xia Shang Culture	20000	23114121	170423	275	3175	0.718761	Southeast Slope	4000-3000	2.793
1072	13	75.2652	37.7155	Ancient tomb	Ku Zi Gan Mu Qun	Bronze Age	Western Zhou Dynasty	36000	23114121	170423	275	3175	0.718761	Southeast Slope	3100-2700	2.793
1073	14	75.2652	37.7155	Ancient tomb	Ku Zi Gan Mu Qun	Bronze Age	Eastern Zhou Dynasty	25600	23114121	170423	275	3175	0.718761	Southeast Slope	2800-2200	2.793
1074	12	75.4442	37.8407	Ancient tomb	A Fa Dong Si Liu Gou Mu Qun	Bronze Age	Xia Shang Culture	10000	23113101	110404	312	2984	1.08691	South Slope	4000-3000	2.793
1075	13	75.4442	37.8407	Ancient tomb	A Fa Dong Si Liu Gou Mu Qun	Bronze Age	Western Zhou Dynasty	8000	23113101	110404	312	2984	1.08691	South Slope	3100-2700	2.793
1076	14	75.4442	37.8407	Ancient tomb	A Fa Dong Si Liu Gou Mu Qun	Bronze Age	Eastern Zhou Dynasty	6000	23113101	110404	312	2984	1.08691	South Slope	2800-2200	2.793
1077	12	75.5178	37.7404	Ancient tomb	Da Wu Ti Si Man Mu Qun	Bronze Age	Xia Shang Culture	5000	23116102	110404	540	3061	2.0757	North slope	4000-3000	1.628
1078	13	75.5178	37.7404	Ancient tomb	Da Wu Ti Si Man Mu Qun	Bronze Age	Western Zhou Dynasty	6520	23116102	110404	540	3061	2.0757	North slope	3100-2700	1.628
1079	14	75.5178	37.7404	Ancient tomb	Da Wu Ti Si Man Mu Qun	Bronze Age	Eastern Zhou Dynasty	12000	23116102	110404	540	3061	2.0757	North slope	2800-2200	1.628
1080	12	75.4137	37.3145	Ancient tomb	Qia Te Mu Qun	Bronze Age	Xia Shang Culture	25300	23113102	170423	312	3500	0.715406	West slope	4000-3000	3.225
1081	13	75.4137	37.3145	Ancient tomb	Qia Te Mu Qun	Bronze Age	Western Zhou Dynasty	21000	23113102	170423	312	3500	0.715406	West slope	3100-2700	3.225
1082	14	75.4137	37.3145	Ancient tomb	Qia Te Mu Qun	Bronze Age	Eastern Zhou Dynasty	30000	23113102	170423	312	3500	0.715406	West slope	2800-2200	3.225
1083	12	75.4285	37.2507	Ancient tomb	Dong Jia Ke Bao Yi Mu Qun	Bronze Age	Xia Shang Culture	2400	23113101	170423	275	3628	0.337907	Southeast Slope	4000-3000	2.793
1084	13	75.4285	37.2507	Ancient tomb	Dong Jia Ke Bao Yi Mu Qun	Bronze Age	Western Zhou Dynasty	2400	23113101	170423	275	3628	0.337907	Southeast Slope	3100-2700	2.793
1085	14	75.4285	37.2507	Ancient tomb	Dong Jia Ke Bao Yi Mu Qun	Bronze Age	Eastern Zhou Dynasty	2400	23113101	170423	275	3628	0.337907	Southeast Slope	2800-2200	2.793
1086	12	75.3199	37.1916	Ancient tomb	Tuo Ke Man Su Mu Qun	Bronze Age	Xia Shang Culture	12000	23113101	110404	350	3664	1.41662	North slope	4000-3000	2.793
1087	13	75.3199	37.1916	Ancient tomb	Tuo Ke Man Su Mu Qun	Bronze Age	Western Zhou Dynasty	13000	23113101	110404	350	3664	1.41662	North slope	3100-2700	2.793
1088	14	75.3199	37.1916	Ancient tomb	Tuo Ke Man Su Mu Qun	Bronze Age	Eastern Zhou Dynasty	22000	23113101	110404	350	3664	1.41662	North slope	2800-2200	2.793
1089	12	74.9873	37.109	Ancient tomb	Ming Tie Gai Mu Qun	Bronze Age	Xia Shang Culture	8500	23120132	170423	347	3945	2.15092	South Slope	4000-3000	3.314
1090	13	74.9873	37.109	Ancient tomb	Ming Tie Gai Mu Qun	Bronze Age	Western Zhou Dynasty	6500	23120132	170423	347	3945	2.15092	South Slope	3100-2700	3.314
1091	14	74.9873	37.109	Ancient tomb	Ming Tie Gai Mu Qun	Bronze Age	Eastern Zhou Dynasty	4000	23120132	170423	347	3945	2.15092	South Slope	2800-2200	3.314
1092	12	76.3156	36.602	Ancient tomb	A Dong Sha Dong Mu Qun	Bronze Age	Xia Shang Culture	3520	23120132	110404	249	3051	3.2576	East Slope	4000-3000	3.314
1093	13	76.3156	36.602	Ancient tomb	A Dong Sha Dong Mu Qun	Bronze Age	Western Zhou Dynasty	6500	23120132	110404	249	3051	3.2576	East Slope	3100-2700	3.314
1094	14	76.3156	36.602	Ancient tomb	A Dong Sha Dong Mu Qun	Bronze Age	Eastern Zhou Dynasty	5400	23120132	110404	249	3051	3.2576	East Slope	2800-2200	3.314
1095	12	75.2092	37.8541	Ancient tomb	Qu Shi Man Mu Qun	Bronze Age	Xia Shang Culture	1000	23114121	170423	540	3043	0.917377	East Slope	4000-3000	1.628
1096	13	75.2092	37.8541	Ancient tomb	Qu Shi Man Mu Qun	Bronze Age	Western Zhou Dynasty	10200	23114121	170423	540	3043	0.917377	East Slope	3100-2700	1.628
1097	14	75.2092	37.8541	Ancient tomb	Qu Shi Man Mu Qun	Bronze Age	Eastern Zhou Dynasty	5000	23114121	170423	540	3043	0.917377	East Slope	2800-2200	1.628
1098	12	75.5837	37.6259	Ancient tomb	Kui Li Yu Zi Mu Qun	Bronze Age	Xia Shang Culture	8500	23113101	110404	540	3284	0.859791	Northeast slope	4000-3000	1.628
1099	13	75.5837	37.6259	Ancient tomb	Kui Li Yu Zi Mu Qun	Bronze Age	Western Zhou Dynasty	3000	23113101	110404	540	3284	0.859791	Northeast slope	3100-2700	1.628
1100	14	75.5837	37.6259	Ancient tomb	Kui Li Yu Zi Mu Qun	Bronze Age	Eastern Zhou Dynasty	2000	23113101	110404	540	3284	0.859791	Northeast slope	2800-2200	1.628
1101	12	75.2605	37.7921	Ancient tomb	Jiang 尕le Mu Qun	Bronze Age	Xia Shang Culture	2600	23113101	170423	5112	3065	2.06484	Southwest slope	4000-3000	6.136
1102	13	75.2605	37.7921	Ancient tomb	Jiang 尕le Mu Qun	Bronze Age	Western Zhou Dynasty	3500	23113101	170423	5112	3065	2.06484	Southwest slope	3100-2700	6.136
1103	14	75.2605	37.7921	Ancient tomb	Jiang 尕le Mu Qun	Bronze Age	Eastern Zhou Dynasty	6000	23113101	170423	5112	3065	2.06484	Southwest slope	2800-2200	6.136
1104	12	75.6308	37.5541	Ancient tomb	Wa Qia Lan Gan Mu Qun	Bronze Age	Xia Shang Culture	1000	23114121	110404	395	3774	2.00506	Northeast slope	4000-3000	1.628
1105	13	75.6308	37.5541	Ancient tomb	Wa Qia Lan Gan Mu Qun	Bronze Age	Western Zhou Dynasty	1000	23114121	110404	395	3774	2.00506	Northeast slope	3100-2700	1.628
1106	14	75.6308	37.5541	Ancient tomb	Wa Qia Lan Gan Mu Qun	Bronze Age	Eastern Zhou Dynasty	1000	23114121	110404	395	3774	2.00506	Northeast slope	2800-2200	1.628
1107	12	75.3596	37.425	Ancient tomb	Ka Re Qi Mu Qun	Bronze Age	Xia Shang Culture	1500	23113101	110404	312	3523	3.40251	Northeast slope	4000-3000	2.793
1108	13	75.3596	37.425	Ancient tomb	Ka Re Qi Mu Qun	Bronze Age	Western Zhou Dynasty	1500	23113101	110404	312	3523	3.40251	Northeast slope	3100-2700	2.793
1109	14	75.3596	37.425	Ancient tomb	Ka Re Qi Mu Qun	Bronze Age	Eastern Zhou Dynasty	1500	23113101	110404	312	3523	3.40251	Northeast slope	2800-2200	2.793
1110	12	75.2941	37.6639	Ancient tomb	Dong Zi Ke Da Xi Mu Qun	Bronze Age	Xia Shang Culture	510	23114121	170423	312	3236	0.814602	East Slope	4000-3000	2.793
1111	13	75.2941	37.6639	Ancient tomb	Dong Zi Ke Da Xi Mu Qun	Bronze Age	Western Zhou Dynasty	510	23114121	170423	312	3236	0.814602	East Slope	3100-2700	2.793
1112	14	75.2941	37.6639	Ancient tomb	Dong Zi Ke Da Xi Mu Qun	Bronze Age	Eastern Zhou Dynasty	510	23114121	170423	312	3236	0.814602	East Slope	2800-2200	2.793
1113	12	76.0159	36.8174	Ancient tomb	Yu Li Ke Ji Li Gao Fu Mu Qun	Bronze Age	Xia Shang Culture	2650	23113101	110404	347	3012	3.60411	West slope	4000-3000	3.314
1114	13	76.0159	36.8174	Ancient tomb	Yu Li Ke Ji Li Gao Fu Mu Qun	Bronze Age	Western Zhou Dynasty	2200	23113101	110404	347	3012	3.60411	West slope	3100-2700	3.314
1115	14	76.0159	36.8174	Ancient tomb	Yu Li Ke Ji Li Gao Fu Mu Qun	Bronze Age	Eastern Zhou Dynasty	3215	23113101	110404	347	3012	3.60411	West slope	2800-2200	3.314
1116	12	75.3153	37.63	Ancient tomb	Bao Zha Le Bao Da Mu Qun	Bronze Age	Xia Shang Culture	1000	23113101	170423	275	3251	0.873668	Southeast Slope	4000-3000	2.793
1117	13	75.3153	37.63	Ancient tomb	Bao Zha Le Bao Da Mu Qun	Bronze Age	Western Zhou Dynasty	1000	23113101	170423	275	3251	0.873668	Southeast Slope	3100-2700	2.793
1118	14	75.3153	37.63	Ancient tomb	Bao Zha Le Bao Da Mu Qun	Bronze Age	Eastern Zhou Dynasty	1000	23113101	170423	275	3251	0.873668	Southeast Slope	2800-2200	2.793
1119	12	76.0528	36.8043	Ancient tomb	Ba Xi An Di Mu Qun	Bronze Age	Xia Shang Culture	2500	23113101	110404	347	2854	5.36908	West slope	4000-3000	2.793
1120	13	76.0528	36.8043	Ancient tomb	Ba Xi An Di Mu Qun	Bronze Age	Western Zhou Dynasty	2500	23113101	110404	347	2854	5.36908	West slope	3100-2700	2.793
1121	14	76.0528	36.8043	Ancient tomb	Ba Xi An Di Mu Qun	Bronze Age	Eastern Zhou Dynasty	2500	23113101	110404	347	2854	5.36908	West slope	2800-2200	2.793
1122	12	76.0693	36.7696	Ancient tomb	A Yi Bu Long Mu Qun	Bronze Age	Xia Shang Culture	2500	23113101	110504	347	2820	5.25431	West slope	4000-3000	2.793
1123	13	76.0693	36.7696	Ancient tomb	A Yi Bu Long Mu Qun	Bronze Age	Western Zhou Dynasty	2500	23113101	110504	347	2820	5.25431	West slope	3100-2700	2.793
1124	14	76.0693	36.7696	Ancient tomb	A Yi Bu Long Mu Qun	Bronze Age	Eastern Zhou Dynasty	2600	23113101	110504	347	2820	5.25431	West slope	2800-2200	2.793
1125	12	76.4306	36.55	Ancient tomb	A Zi Ga Le Mu Qun	Bronze Age	Xia Shang Culture	2500	23120132	110404	249	3158	4.93899	Southwest slope	4000-3000	3.314
1126	13	76.4306	36.55	Ancient tomb	A Zi Ga Le Mu Qun	Bronze Age	Western Zhou Dynasty	2100	23120132	110404	249	3158	4.93899	Southwest slope	3100-2700	3.314
1127	14	76.4306	36.55	Ancient tomb	A Zi Ga Le Mu Qun	Bronze Age	Eastern Zhou Dynasty	2100	23120132	110404	249	3158	4.93899	Southwest slope	2800-2200	3.314
1128	12	75.768	36.9826	Ancient tomb	Ta Le Di Ku Dong Gan Mu Zang	Bronze Age	Xia Shang Culture	2500	23120132	110405	349	3719	3.09407	South Slope	4000-3000	3.314
1129	13	75.768	36.9826	Ancient tomb	Ta Le Di Ku Dong Gan Mu Zang	Bronze Age	Western Zhou Dynasty	2500	23120132	110405	349	3719	3.09407	South Slope	3100-2700	3.314
1130	14	75.768	36.9826	Ancient tomb	Ta Le Di Ku Dong Gan Mu Zang	Bronze Age	Eastern Zhou Dynasty	2500	23120132	110405	349	3719	3.09407	South Slope	2800-2200	3.314
1131	12	75.7209	37.0235	Ancient tomb	Yi Le Li Ke Su Mu Qun	Bronze Age	Xia Shang Culture	3600	23120132	110404	349	4155	3.94205	Southwest slope	4000-3000	9.036
1132	13	75.7209	37.0235	Ancient tomb	Yi Le Li Ke Su Mu Qun	Bronze Age	Western Zhou Dynasty	2400	23120132	110404	349	4155	3.94205	Southwest slope	3100-2700	9.036
1133	14	75.7209	37.0235	Ancient tomb	Yi Le Li Ke Su Mu Qun	Bronze Age	Eastern Zhou Dynasty	2500	23120132	110404	349	4155	3.94205	Southwest slope	2800-2200	9.036
1134	12	76.0704	36.7244	Ancient tomb	Xia A Ke Tie Lie Ke Mu Qun	Bronze Age	Xia Shang Culture	1800	23113101	110504	347	2990	4.05103	Southeast Slope	4000-3000	2.793
1135	13	76.0704	36.7244	Ancient tomb	Xia A Ke Tie Lie Ke Mu Qun	Bronze Age	Western Zhou Dynasty	1800	23113101	110504	347	2990	4.05103	Southeast Slope	3100-2700	2.793
1136	14	76.0704	36.7244	Ancient tomb	Xia A Ke Tie Lie Ke Mu Qun	Bronze Age	Eastern Zhou Dynasty	1800	23113101	110504	347	2990	4.05103	Southeast Slope	2800-2200	2.793
1137	12	75.9774	36.9234	Ancient tomb	Sai Nu Kao Ke Ji Li Gao Fu Mu Zang	Bronze Age	Xia Shang Culture	2500	23113101	110404	3123	2810	6.98953	Northwest slope	4000-3000	3.314
1138	13	75.9774	36.9234	Ancient tomb	Sai Nu Kao Ke Ji Li Gao Fu Mu Zang	Bronze Age	Western Zhou Dynasty	2600	23113101	110404	3123	2810	6.98953	Northwest slope	3100-2700	3.314
1139	14	75.9774	36.9234	Ancient tomb	Sai Nu Kao Ke Ji Li Gao Fu Mu Zang	Bronze Age	Eastern Zhou Dynasty	2440	23113101	110404	3123	2810	6.98953	Northwest slope	2800-2200	3.314
1140	12	76.1806	36.6499	Ancient tomb	Qiong Tuo Ka Yi Mu Qun	Bronze Age	Xia Shang Culture	1200	23113101	110504	347	2951	0.429156	West slope	4000-3000	2.793
1141	13	76.1806	36.6499	Ancient tomb	Qiong Tuo Ka Yi Mu Qun	Bronze Age	Western Zhou Dynasty	2600	23113101	110504	347	2951	0.429156	West slope	3100-2700	2.793
1142	14	76.1806	36.6499	Ancient tomb	Qiong Tuo Ka Yi Mu Qun	Bronze Age	Eastern Zhou Dynasty	1500	23113101	110504	347	2951	0.429156	West slope	2800-2200	2.793
1143	12	75.3719	37.3951	Ancient tomb	Sa Re Ke Ta Shi Bei Mu Zang	Bronze Age	Xia Shang Culture	500	23120132	110404	275	3498	1.51445	East Slope	4000-3000	2.793
1144	13	75.3719	37.3951	Ancient tomb	Sa Re Ke Ta Shi Bei Mu Zang	Bronze Age	Western Zhou Dynasty	700	23120132	110404	275	3498	1.51445	East Slope	3100-2700	2.793
1145	14	75.3719	37.3951	Ancient tomb	Sa Re Ke Ta Shi Bei Mu Zang	Bronze Age	Eastern Zhou Dynasty	500	23120132	110404	275	3498	1.51445	East Slope	2800-2200	2.793
1146	12	75.1981	37.7774	Ancient tomb	Qu Man Qi Li Tan Mu	Bronze Age	Xia Shang Culture	1800	23114121	170423	275	3163	0.670593	Southeast Slope	4000-3000	1.628
1147	13	75.1981	37.7774	Ancient tomb	Qu Man Qi Li Tan Mu	Bronze Age	Western Zhou Dynasty	1800	23114121	170423	275	3163	0.670593	Southeast Slope	3100-2700	1.628
1148	14	75.1981	37.7774	Ancient tomb	Qu Man Qi Li Tan Mu	Bronze Age	Eastern Zhou Dynasty	1800	23114121	170423	275	3163	0.670593	Southeast Slope	2800-2200	1.628
1149	13	75.2235	37.7878	Ancient tomb	Xiang Bao Bao Gu Mu Qun	Bronze Age	Western Zhou Dynasty	5000	23116102	170423	5112	3094	0.40178	North slope	3100-2700	6.136
1150	14	75.2235	37.7878	Ancient tomb	Xiang Bao Bao Gu Mu Qun	Bronze Age	Eastern Zhou Dynasty	10000	23116102	170423	5112	3094	0.40178	North slope	2800-2200	6.136
1151	14	75.2214	37.7783	Ancient tomb	Chu Ku Dong Gu Mu	Bronze Age	Eastern Zhou Dynasty	200	23116102	170423	5112	3095	0.720281	North slope	2800-2200	6.136
1152	12	76.2627	36.63	Rock Carvings and Cave Temple	Xie Yi Tan 尕yan Hua	Bronze Age	Xia Shang Culture	20	23120132	110404	350	3054	6.6372	South Slope	4000-3000	2.793
1153	13	76.2627	36.63	Rock Carvings and Cave Temple	Xie Yi Tan 尕yan Hua	Bronze Age	Western Zhou Dynasty	20	23120132	110404	350	3054	6.6372	South Slope	3100-2700	2.793
1154	14	76.2627	36.63	Rock Carvings and Cave Temple	Xie Yi Tan 尕yan Hua	Bronze Age	Eastern Zhou Dynasty	20	23120132	110404	350	3054	6.6372	South Slope	2800-2200	2.793
1155	12	76.4299	36.5517	Rock Carvings and Cave Temple	Yi Zi 尕le Yan Hua	Bronze Age	Xia Shang Culture	100	23120132	110404	249	3255	7.63124	Southwest slope	4000-3000	3.314
1156	13	76.4299	36.5517	Rock Carvings and Cave Temple	Yi Zi 尕le Yan Hua	Bronze Age	Western Zhou Dynasty	100	23120132	110404	249	3255	7.63124	Southwest slope	3100-2700	3.314
1157	14	76.4299	36.5517	Rock Carvings and Cave Temple	Yi Zi 尕le Yan Hua	Bronze Age	Eastern Zhou Dynasty	100	23120132	110404	249	3255	7.63124	Southwest slope	2800-2200	3.314
1158	12	76.4428	36.5222	Rock Carvings and Cave Temple	A Le Ke Yao Le Yan Hua	Bronze Age	Xia Shang Culture	20	23120132	110404	350	3461	9.94714	North slope	4000-3000	3.314
1159	13	76.4428	36.5222	Rock Carvings and Cave Temple	A Le Ke Yao Le Yan Hua	Bronze Age	Western Zhou Dynasty	20	23120132	110404	350	3461	9.94714	North slope	3100-2700	3.314
1160	14	76.4428	36.5222	Rock Carvings and Cave Temple	A Le Ke Yao Le Yan Hua	Bronze Age	Eastern Zhou Dynasty	20	23120132	110404	350	3461	9.94714	North slope	2800-2200	3.314
1161	12	76.6871	36.3898	Rock Carvings and Cave Temple	Xia A Ke Tie Lie Ke Yan Hua	Bronze Age	Xia Shang Culture	30	23120132	110404	249	3537	3.30215	Northwest slope	4000-3000	3.314
1162	13	76.6871	36.3898	Rock Carvings and Cave Temple	Shang Ku Ying Di Dong Yan Hua	Bronze Age	Western Zhou Dynasty	20	23120132	110404	249	3537	3.30215	Northwest slope	3100-2700	3.314
1163	14	75.2452	37.6982	Rock Carvings and Cave Temple	Sa Yi Ku Fu Lan Yan Hua	Bronze Age	Eastern Zhou Dynasty	20	23114121	170423	312	3268	1.43181	Southeast Slope	2800-2200	2.793
1164	14	76.3413	36.5752	Rock Carvings and Cave Temple	Ba Xi An Di Jun Yan Hua	Bronze Age	Eastern Zhou Dynasty	20	23120132	110404	249	3144	2.10038	Southeast Slope	2800-2200	3.314
1165	12	79.7444	36.9612	Ancient site	Kuo 尕qi Ji Le 尕mu Qun	Bronze Age	Xia Shang Culture	1200	23114123	170217	3022	1536	0.582637	Northeast slope	4000-3000	2.566
1166	13	79.7444	36.9612	Ancient site	Kuo 尕qi Ji Le 尕mu Qun	Bronze Age	Western Zhou Dynasty	1000	23114123	170217	3022	1536	0.582637	Northeast slope	3100-2700	2.566
1167	3	82.7009	36.7543	Ancient site	Na Ge Ri Ha Na Yi Zhi	Paleolithic	Late Pleistocene	1000	23114123	170220	3022	1932	3.94514	South Slope	29000-27000	2.566
1168	7	82.6769	36.6243	Ancient site	Mei Kuang Zhi Hui Bu Bei Yi Zhi	Neolithic	Early Yangshao Culture	1000	23114123	170220	326	2374	4.31596	West slope	6000-5500	2.566
1169	12	82.3977	37.6477	Ancient site	Ni Ya Bei Yi Zhi	Bronze Age	Xia Shang Culture	20000	23115141	150221	9905	1330	0.549008	Southeast Slope	4000-3000	2.255
1170	13	82.3977	37.6477	Ancient site	Ni Ya Bei Yi Zhi	Bronze Age	Western Zhou Dynasty	20000	23115141	150221	9905	1330	0.549008	Southeast Slope	3100-2700	2.255
1171	12	82.5636	37.9173	Ancient site	Ni Ya Yi Zhi	Bronze Age	Xia Shang Culture	1000000	23115141	150221	9905	1239	0.637488	West slope	4000-3000	2.255
1172	13	82.5636	37.9173	Ancient site	Ni Ya Yi Zhi	Bronze Age	Western Zhou Dynasty	1000000	23115141	150221	9905	1239	0.637488	West slope	3100-2700	2.255
1173	13	82.4373	37.8177	Ancient tomb	N14Xi Bei Mu Di	Bronze Age	Western Zhou Dynasty	1000	23115141	150221	9905	1355	0.503715	East Slope	3100-2700	2.255
1174	14	82.9615	37.1452	Ancient tomb	Ta Le Ke Ai Ge Le Mu Qun	Bronze Age	Eastern Zhou Dynasty	5000	0	170218	275	1390	0.420922	West slope	2800-2200	0
1175	2	79.8899	36.8627	Ancient site	Ka La Yang Da Ke Nan Yi Zhi	Paleolithic	Middle Pleistocene	1000	23114123	160318	3022	1591	0.378802	Northwest slope	30000-26000	2.566
1176	5	80.3089	36.8511	Ancient site	Luo Pu Zhen Dong Nan Yi Zhi	Paleolithic	Pleistocene	1000	23114124	170220	3022	1661	1.59375	East Slope	16000-11000	1.753
1177	14	79.9857	36.9886	Ancient tomb	Ka Dong Ke Mu Qun	Bronze Age	Eastern Zhou Dynasty	1000	23119112	170217	574	1471	0.21837	Northwest slope	2800-2200	1.798
1178	14	80.1552	37.0037	Ancient tomb	Jia Yi Ma Zha Mu Qun	Bronze Age	Eastern Zhou Dynasty	1230	23114124	170217	574	1379	0.213303	Northwest slope	2800-2200	1.753
1179	14	79.9435	36.9589	Ancient tomb	Shan Pu La Gu Mu Qun	Bronze Age	Eastern Zhou Dynasty	12500	23114124	170220	346	1541	0.73322	Northeast slope	2800-2200	1.753
1180	14	81.5553	38.9472	Ancient tomb	Yuan Sha Mu Qun	Bronze Age	Eastern Zhou Dynasty	20000	23115141	150221	9905	1146	0.344954	Northeast slope	2800-2200	2.255
1181	14	81.9916	39.3435	Ancient tomb	Hmu Di	Bronze Age	Eastern Zhou Dynasty	2000	23115141	150221	9905	1104	0.394639	South Slope	2800-2200	2.255
1182	14	82.0045	39.0593	Ancient tomb	G Mu Di	Bronze Age	Eastern Zhou Dynasty	2000	23115141	170218	9905	1134	0.783959	Southeast Slope	2800-2200	2.255
1183	5	81.499	36.265	Ancient site	Ba Shi Kang Su Le Ke Yi Zhi	Paleolithic	Pleistocene	2000	23114121	170220	3122	2391	3.38229	East Slope	16000-11000	1.628
1184	11	81.499	36.265	Ancient site	Ba Shi Kang Su Le Ke Yi Zhi	Neolithic	Yanbulak Culture	2500	23114121	170220	3122	2391	3.38229	East Slope	4000-3000	1.628
1185	9	81.5039	35.8026	Ancient site	A Shi Ku Le Yi Zhi	Neolithic	Neolithic	1000	23120151	170419	350	4967	0.703072	South Slope	5500-5000	2.624
1186	5	81.5178	36.2337	Ancient site	Xiao Pu Lu Yi Zhi	Paleolithic	Pleistocene	1000	23114121	110303	3122	2422	5.99009	East Slope	16000-11000	1.628
1187	9	81.5074	36.5739	Ancient site	Kuo Na Ba Ge Yi Zhi	Neolithic	Neolithic	2000	23114121	170220	3022	1776	0.04677	South Slope	5500-5000	1.628
1188	9	81.5074	36.5739	Ancient site	Kuo Na Ba Ge Yi Zhi	Neolithic	Late Yangshao Culture	2000	23114121	170220	3022	1776	0.04677	South Slope	5500-5000	1.628
1189	9	81.9221	36.8145	Ancient site	Ao Yi Tuo Ge La Ke Yi Zhi	Neolithic	Neolithic	1000	23114121	170218	574	1472	0.908996	West slope	5500-5000	1.628
1190	9	81.9221	36.8145	Ancient site	Ao Yi Tuo Ge La Ke Yi Zhi	Neolithic	Late Yangshao Culture	1000	23114121	170218	574	1472	0.908996	West slope	5500-5000	1.628
1191	12	81.7831	36.2157	Ancient tomb	Liu Shui Mu Di	Bronze Age	Xia Shang Culture	5000	23120132	110303	418	2858	2.07496	North slope	4000-3000	3.314
1192	13	81.7831	36.2157	Ancient tomb	Liu Shui Mu Di	Bronze Age	Western Zhou Dynasty	4590	23120132	110303	418	2858	2.07496	North slope	3100-2700	3.314
1193	14	81.7831	36.2157	Ancient tomb	Liu Shui Mu Di	Bronze Age	Eastern Zhou Dynasty	4590	23120132	110303	418	2858	2.07496	North slope	2800-2200	3.314
1194	14	82.0834	43.6763	Ancient tomb	Bai Shi Dong Mu Qun	Bronze Age	Eastern Zhou Dynasty	9000	23113111	110304	321	897	1.51286	West slope	2800-2200	2.872
1195	14	81.9474	43.7595	Ancient tomb	Ke Qi Ke Bu La Ke Mu Qun	Bronze Age	Eastern Zhou Dynasty	6500	23113111	110304	321	943	1.13781	South Slope	2800-2200	2.872
1196	14	81.5363	44.0332	Ancient tomb	Ji Dong Ge Lang Mu Qun	Bronze Age	Eastern Zhou Dynasty	1200	23116102	160318	3241	880	2.21601	Northwest slope	2800-2200	2.872
1197	14	81.5343	43.8248	Ancient tomb	Ke Tan Mai Li Mu Qun	Bronze Age	Eastern Zhou Dynasty	5000	23113111	170117	575	695	0.112637	Southeast Slope	2800-2200	2.872
1198	14	81.8834	43.1496	Ancient tomb	Ku Ke Su Mu Qun	Bronze Age	Eastern Zhou Dynasty	3610	23112112	160218	3711	1301	1.41105	Southeast Slope	2800-2200	3.802
1199	14	81.7247	43.2399	Ancient tomb	A Ke Qi Mu Qun	Bronze Age	Eastern Zhou Dynasty	2850	23116141	110304	361	1451	2.7893	Southeast Slope	2800-2200	1.977
1200	14	82.3267	43.2188	Ancient tomb	Tie Re Ke Ti Mu Zang	Bronze Age	Eastern Zhou Dynasty	3800	23112112	160218	575	1105	3.96509	North slope	2800-2200	3.802
1201	14	82.3844	43.2214	Ancient tomb	Li Ji Bu La Ke Mu Qun	Bronze Age	Eastern Zhou Dynasty	2280	23112112	160218	575	1085	4.91565	Northwest slope	2800-2200	3.802
1202	14	81.9962	43.2413	Ancient tomb	Ha La Xi Gou Mu Qun	Bronze Age	Eastern Zhou Dynasty	10260	23112113	110304	3711	1130	1.50576	South Slope	2800-2200	3.802
1203	14	81.642	43.0532	Ancient tomb	Huo Si Tuo Bie Mu Qun	Bronze Age	Eastern Zhou Dynasty	2280	23112112	160218	575	1409	1.10367	North slope	2800-2200	3.469
1204	14	81.6315	42.972	Ancient tomb	Kuo Ke Tie Re Ke Mu Qun	Bronze Age	Eastern Zhou Dynasty	2850	23112101	160218	575	1607	1.25912	Northeast slope	2800-2200	3.802
1205	14	81.7611	43.3389	other	A Ke Ta Si Yan Hua	Bronze Age	Eastern Zhou Dynasty	20	23120112	110304	460	2117	1.11157	Southwest slope	2800-2200	8.674
1206	12	81.1169	43.5129	Ancient tomb	Nu La Hong Mu Qun	Bronze Age	Xia Shang Culture	28500	23112111	160118	3711	1593	1.02564	Northwest slope	4000-3000	5.355
1207	13	81.1169	43.5129	Ancient tomb	Nu La Hong Mu Qun	Bronze Age	Western Zhou Dynasty	30400	23112111	160118	3711	1593	1.02564	Northwest slope	3100-2700	5.355
1208	14	81.1169	43.5129	Ancient tomb	Nu La Hong Mu Qun	Bronze Age	Eastern Zhou Dynasty	38000	23112111	160118	3711	1593	1.02564	Northwest slope	2800-2200	5.355
1209	12	80.882	43.5076	Ancient tomb	Ke Zi Le Mu Qun	Bronze Age	Xia Shang Culture	3040	23112113	160118	3711	1413	1.47645	Northwest slope	4000-3000	0
1210	13	80.882	43.5076	Ancient tomb	Ke Zi Le Mu Qun	Bronze Age	Western Zhou Dynasty	3990	23112113	160118	3711	1413	1.47645	Northwest slope	3100-2700	0
1211	14	80.882	43.5076	Ancient tomb	Ke Zi Le Mu Qun	Bronze Age	Eastern Zhou Dynasty	6384	23112113	160118	3711	1413	1.47645	Northwest slope	2800-2200	0
1212	14	80.9981	43.528	Ancient tomb	Qiong Bo La Mu Qun	Bronze Age	Eastern Zhou Dynasty	17100	23112113	160118	575	1393	0.884612	Northwest slope	2800-2200	0
1213	14	80.9477	43.5015	Ancient tomb	Suo Dong Bu La Ke Mu Qun	Bronze Age	Eastern Zhou Dynasty	13680	23112113	160118	3711	1547	1.12545	North slope	2800-2200	0
1214	14	80.8086	43.5632	Ancient tomb	Dong Mai Li Mu Qun	Bronze Age	Eastern Zhou Dynasty	15200	23113112	160118	575	1183	0.16336	East Slope	2800-2200	2.531
1215	14	80.7575	43.4999	Ancient tomb	Tu Ku Dong Hong Mu Qun	Bronze Age	Eastern Zhou Dynasty	1710	23112113	160118	378	1337	3.19576	Southeast Slope	2800-2200	0
1216	14	81.383	43.7579	Ancient tomb	Hai Nu Ke Dong Nan Mu Qun	Bronze Age	Eastern Zhou Dynasty	3040	23118101	170117	575	677	0.589355	North slope	2800-2200	0
1217	14	81.3931	43.7682	Ancient tomb	Wu Dong Tan Xi Mu Qun	Bronze Age	Eastern Zhou Dynasty	17100	23118101	170117	575	635	0.14031	East Slope	2800-2200	0
1218	14	81.4052	43.7572	Ancient tomb	Wu Dong Tan Mu Qun	Bronze Age	Eastern Zhou Dynasty	3040	23118101	170117	575	658	0.787577	Northeast slope	2800-2200	0
1219	14	81.4046	43.721	Ancient tomb	Yu Qi Tu Ge Mu Qun	Bronze Age	Eastern Zhou Dynasty	3040	23113112	170117	483	737	1.25912	Northeast slope	2800-2200	2.872
1220	14	81.5327	43.6808	Ancient tomb	A Le Ma Le Mu Qun	Bronze Age	Eastern Zhou Dynasty	18620	23113112	170117	575	746	1.37862	Southeast Slope	2800-2200	2.872
1221	12	80.7787	44.328	Ancient tomb	Da Xi Gou Mu Zang	Bronze Age	Xia Shang Culture	50	23113111	110101	575	904	0.244816	Southwest slope	4000-3000	2.872
1222	13	80.7787	44.328	Ancient tomb	Da Xi Gou Mu Zang	Bronze Age	Western Zhou Dynasty	50	23113111	110101	575	904	0.244816	Southwest slope	3100-2700	2.872
1223	12	80.7763	44.3044	Ancient tomb	Xiao Xi Gou Mu Zang	Bronze Age	Xia Shang Culture	100	23113111	110101	575	858	0.319953	Southwest slope	4000-3000	2.872
1224	13	80.7763	44.3044	Ancient tomb	Xiao Xi Gou Mu Zang	Bronze Age	Western Zhou Dynasty	120	23113111	110101	575	858	0.319953	Southwest slope	3100-2700	2.872
1225	14	80.4357	44.2849	Ancient tomb	Hong Shan Mu Qun	Bronze Age	Eastern Zhou Dynasty	4940	23113111	110101	3241	991	0.914751	Southwest slope	2800-2200	2.872
1226	14	80.5079	44.2723	Ancient tomb	Ke Gan Shan Mu Qun	Bronze Age	Eastern Zhou Dynasty	5510	23113111	110101	575	938	2.33468	Southeast Slope	2800-2200	2.872
1227	14	81.0147	44.3162	Ancient tomb	Qia Te Ta Li Mu Qun	Bronze Age	Eastern Zhou Dynasty	1710	23112112	160318	445	1163	2.81087	Southeast Slope	2800-2200	3.802
1228	14	80.9761	44.1427	Ancient tomb	Jie Fang Cun Mu Qun	Bronze Age	Eastern Zhou Dynasty	3610	23113111	110101	3241	881	0.987181	North slope	2800-2200	2.872
1229	14	80.8099	44.3493	Ancient tomb	Bie Xi A 尕shi Mu Qun	Bronze Age	Eastern Zhou Dynasty	1178	23113111	110101	575	977	0.660405	Northwest slope	2800-2200	2.872
1230	14	81.9326	43.587	Ancient tomb	Ha Lei Mu Qun	Bronze Age	Eastern Zhou Dynasty	1900	23113111	170117	575	756	0.172479	Southeast Slope	2800-2200	2.872
1231	14	82.519	43.2644	Ancient tomb	Wu Dong Ta Ke Dong Mu Qun	Bronze Age	Eastern Zhou Dynasty	15200	23112112	160218	575	1178	0.271908	Southwest slope	2800-2200	3.802
1232	14	82.1471	43.4096	Ancient tomb	Yi Li Gei Dai Mu Qun	Bronze Age	Eastern Zhou Dynasty	34200	23113111	170117	575	968	0.918806	Northeast slope	2800-2200	2.872
1233	14	82.5126	43.2625	Ancient tomb	Hong Dong Dong Gu Mu Zang	Bronze Age	Eastern Zhou Dynasty	13680	23112112	160218	575	1181	0.310938	North slope	2800-2200	3.802
1234	14	83.1249	43.5638	Ancient tomb	Tie Mu Li Ke Mu Qun	Bronze Age	Eastern Zhou Dynasty	18620	23112112	110304	322	930	0.901507	Southwest slope	2800-2200	3.802
1235	14	83.4852	43.4165	Ancient tomb	Kang Dong Ba Han Gou Kou Mu Qun	Bronze Age	Eastern Zhou Dynasty	1178	23116102	170117	3711	1030	0.783959	North slope	2800-2200	6.136
1236	14	83.5228	43.4462	Ancient tomb	Tie Li Ka La Mu Qun	Bronze Age	Eastern Zhou Dynasty	570	23117104	170117	479	915	0.290574	North slope	2800-2200	7.409
1237	14	83.2583	43.4439	Ancient tomb	Bie Si Tuo Bie Mu Qun	Bronze Age	Eastern Zhou Dynasty	2280	23112112	170117	575	929	0.508899	Northwest slope	2800-2200	3.802
1238	14	82.5452	43.4372	Ancient tomb	Long Kou Mu Qun	Bronze Age	Eastern Zhou Dynasty	4750	23113111	170117	3241	866	0.565105	Northeast slope	2800-2200	2.872
1239	14	81.4071	42.9215	Ancient tomb	Mo Yin Cang Mu Qun	Bronze Age	Eastern Zhou Dynasty	1800	23112101	160218	447	1615	0.640227	East Slope	2800-2200	7.664
1240	14	80.8667	42.7478	Ancient tomb	Ba Si Ka La Su Mu Qun	Bronze Age	Eastern Zhou Dynasty	6840	23112101	160218	378	1806	0.389057	North slope	2800-2200	7.664
1241	14	80.872	43.1122	Ancient tomb	Kang Su Mu Qun	Bronze Age	Eastern Zhou Dynasty	4750	23112101	170218	361	1944	0.934615	South Slope	2800-2200	7.664
1242	14	80.9159	43.1196	Ancient tomb	Yu Dong Tai Mu Qun	Bronze Age	Eastern Zhou Dynasty	2280	23112101	110303	361	1931	1.59375	South Slope	2800-2200	7.664
1243	14	81.2172	43.1856	Ancient tomb	Zhong Ma Chang Mu Qun	Bronze Age	Eastern Zhou Dynasty	6650	23112101	110303	448	1970	1.11608	Southeast Slope	2800-2200	7.664
1244	14	80.9191	42.9233	Ancient tomb	Ka La Ku Li Mu Qun	Bronze Age	Eastern Zhou Dynasty	9500	23112111	170217	405	1677	0.381679	Northwest slope	2800-2200	7.409
1245	14	82.4994	43.7515	Ancient site	Nu La Sai Tong Kuang Yi Zhi	Bronze Age	Eastern Zhou Dynasty	10000	23112112	170217	3711	1294	2.00757	Southeast Slope	2800-2200	3.802
1246	12	82.5836	43.7364	Ancient tomb	Qiong Ke Ke Mu Qun	Bronze Age	Xia Shang Culture	5960	23116131	170217	575	1173	3.15543	North slope	4000-3000	3.469
1247	13	82.5836	43.7364	Ancient tomb	Qiong Ke Ke Mu Qun	Bronze Age	Western Zhou Dynasty	8500	23116131	170217	575	1173	3.15543	North slope	3100-2700	3.469
1248	14	82.5836	43.7364	Ancient tomb	Qiong Ke Ke Mu Qun	Bronze Age	Eastern Zhou Dynasty	16200	23116131	170217	575	1173	3.15543	North slope	2800-2200	3.469
1249	14	82.9942	43.8182	Ancient tomb	Qi Ren Tuo Hai Mu Qun	Bronze Age	Eastern Zhou Dynasty	24000	23116131	160318	575	1438	1.05837	South Slope	2800-2200	5.355
1250	14	82.6295	43.8066	Ancient tomb	Ku Ju Dong Mu Qun	Bronze Age	Eastern Zhou Dynasty	36000	23112113	160318	575	1212	1.16834	South Slope	2800-2200	0
1251	14	82.1453	43.8996	Ancient tomb	Ke Shi Ka La Su Bei Mu Qun	Bronze Age	Eastern Zhou Dynasty	3600	23112113	160318	322	1095	0.255313	East Slope	2800-2200	0
1252	14	82.1401	43.8829	Ancient tomb	Ke Shi Ka La Su Xi Mu Qun	Bronze Age	Eastern Zhou Dynasty	2100	23113111	160318	575	1058	0.664367	South Slope	2800-2200	2.872
1253	14	82.7893	43.8311	Ancient tomb	Wu Tu Lan Mu Qun	Bronze Age	Eastern Zhou Dynasty	12500	23112111	160318	405	1272	0.327386	West slope	2800-2200	3.802
1254	14	82.6994	43.7819	Ancient tomb	Ta Si Tuo Gan Mu Zang	Bronze Age	Eastern Zhou Dynasty	100	23112113	160318	575	1196	0.179927	South Slope	2800-2200	0
1255	14	82.2188	43.8398	Ancient tomb	Qiao La Ke Bu La Ke Mu Qun	Bronze Age	Eastern Zhou Dynasty	1800	23113111	160318	575	957	0.447128	Southwest slope	2800-2200	2.872
1256	14	82.6815	43.7992	Ancient tomb	La Ma Miao Mu Qun	Bronze Age	Eastern Zhou Dynasty	5200	23112113	160318	575	1192	0.439729	Northwest slope	2800-2200	0
1257	14	82.7009	43.8196	Ancient tomb	Dong Mai Li Mu Qun	Bronze Age	Eastern Zhou Dynasty	18000	23112111	160318	3711	1263	2.3944	Southeast Slope	2800-2200	0
1258	14	82.3497	43.806	Ancient tomb	Ke Ling Mu Zang	Bronze Age	Eastern Zhou Dynasty	3200	23112112	160318	575	1040	0.29357	Southeast Slope	2800-2200	3.802
1259	14	82.2824	43.8056	Ancient tomb	Tie Mu Dong Ai Li Mu	Bronze Age	Eastern Zhou Dynasty	15000	23112112	170217	575	1004	1.32921	Northeast slope	2800-2200	3.802
1260	14	82.8173	43.5767	Ancient tomb	Te Tie Da 坂mu Qun	Bronze Age	Eastern Zhou Dynasty	1500	23112113	110304	321	867	0.272711	South Slope	2800-2200	0
1261	14	82.9036	43.5251	Ancient tomb	A Ke Gou Mu Qun	Bronze Age	Eastern Zhou Dynasty	11000	23112112	170117	321	823	0.656752	South Slope	2800-2200	3.802
1262	12	82.9655	46.7573	Ancient site	Shi Hui Liang Yi Zhi	Bronze Age	Xia Shang Culture	5000	23113101	170118	565	561	0.935317	Southwest slope	4000-3000	2.793
1263	13	82.9655	46.7573	Ancient site	Shi Hui Liang Yi Zhi	Bronze Age	Western Zhou Dynasty	8000	23113101	170118	565	561	0.935317	Southwest slope	3100-2700	2.793
1264	14	82.9655	46.7573	Ancient site	Shi Hui Liang Yi Zhi	Bronze Age	Eastern Zhou Dynasty	6000	23113101	170118	565	561	0.935317	Southwest slope	2800-2200	2.793
1265	12	82.9636	46.7588	Ancient site	Sa Zi Yi Zhi	Bronze Age	Xia Shang Culture	10000	23113101	170118	565	558	0.172479	Southwest slope	4000-3000	2.793
1266	13	82.9636	46.7588	Ancient site	Sa Zi Yi Zhi	Bronze Age	Western Zhou Dynasty	10000	23113101	170118	565	558	0.172479	Southwest slope	3100-2700	2.793
1267	14	82.9636	46.7588	Ancient site	Sa Zi Yi Zhi	Bronze Age	Eastern Zhou Dynasty	9000	23113101	170118	565	558	0.172479	Southwest slope	2800-2200	2.793
1268	12	83.0244	46.7465	Ancient site	Xia Ka Lang Gu Dong Yi Zhi	Bronze Age	Xia Shang Culture	5000	23116141	170118	565	568	0.178707	Southwest slope	4000-3000	1.977
1269	13	83.0244	46.7465	Ancient site	Xia Ka Lang Gu Dong Yi Zhi	Bronze Age	Western Zhou Dynasty	5000	23116141	170118	565	568	0.178707	Southwest slope	3100-2700	1.977
1270	14	83.0244	46.7465	Ancient site	Xia Ka Lang Gu Dong Yi Zhi	Bronze Age	Eastern Zhou Dynasty	5000	23116141	170118	565	568	0.178707	Southwest slope	2800-2200	1.977
1271	13	82.9747	46.7604	Ancient tomb	Wei Sheng Xue Xiao Mu Qun	Bronze Age	Western Zhou Dynasty	4000	23113101	170118	565	561	0.189403	Southwest slope	3100-2700	2.793
1272	14	83.2326	47.1347	Ancient tomb	Sen Ta Si Lu Shi Ji Mu Qun	Bronze Age	Eastern Zhou Dynasty	1000	23112101	110302	449	1813	3.34442	East Slope	2800-2200	7.664
1273	14	83.2558	46.8994	Ancient tomb	Nu La Dong Bei Mu Qun	Bronze Age	Eastern Zhou Dynasty	600	23112113	110102	565	907	0.43119	North slope	2800-2200	0
1274	14	83.252	46.8798	Ancient tomb	Nu La Dong Mu Qun	Bronze Age	Eastern Zhou Dynasty	1600	23113101	110101	565	862	0.350615	Southwest slope	2800-2200	2.793
1275	14	82.9929	46.7703	Ancient tomb	Ka Lang Gu Dong Mu Qun	Bronze Age	Eastern Zhou Dynasty	560	23113101	170118	565	572	1.22533	West slope	2800-2200	2.793
1276	14	83.9061	44.5409	Ancient tomb	Gu Dong Tu Gu Mu Zang	Bronze Age	Eastern Zhou Dynasty	11000	23117104	170117	287	413	0.52954	Southeast Slope	2800-2200	7.409
1277	14	84.5334	46.9287	Ancient tomb	Ke Zi Dong Ku Le Mu Qun	Bronze Age	Eastern Zhou Dynasty	500	23112101	110302	354	1395	0.655085	Northeast slope	2800-2200	7.664
1278	14	83.8183	46.3548	Ancient tomb	Ji Dong Te Ka La Mu Qun	Bronze Age	Eastern Zhou Dynasty	500	23113101	170118	483	601	0.37063	Southwest slope	2800-2200	2.793
1279	14	85.1872	46.8814	Ancient tomb	A Wu Si Qi Mu Qun	Bronze Age	Eastern Zhou Dynasty	1630	23117104	170218	394	1648	0.251862	Southwest slope	2800-2200	3.802
1280	14	85.2246	46.8786	Ancient tomb	Ha Ri A De Ri Ge Mu Qun	Bronze Age	Eastern Zhou Dynasty	1000	23112112	170218	394	1644	0.661398	Southeast Slope	2800-2200	3.802
1281	14	85.9283	46.9645	Ancient tomb	Song Shu Gou Mu Qun	Bronze Age	Eastern Zhou Dynasty	500	23112111	110203	377	1773	0.630589	Southeast Slope	2800-2200	5.355
1282	14	85.3112	46.9201	Ancient tomb	Dong Da Gou Dong An Mu Qun	Bronze Age	Eastern Zhou Dynasty	10000	23112112	170218	3711	1742	0.594528	South Slope	2800-2200	3.802
1283	14	85.3983	46.705	Ancient tomb	Ha Tong Shan Mu Qun	Bronze Age	Eastern Zhou Dynasty	2500	23112101	170218	377	1650	0.991822	East Slope	2800-2200	7.664
1284	14	86.0929	44.1159	Ancient tomb	Shi Chang Zhen Mu Zang	Bronze Age	Eastern Zhou Dynasty	800	23115123	160118	3241	714	0.760165	Northwest slope	2800-2200	1.764
1285	14	83.0168	45.974	Ancient tomb	Lu Chang Mu Qun	Bronze Age	Eastern Zhou Dynasty	2800	23112111	110203	354	1363	3.93548	Northwest slope	2800-2200	5.355
1286	14	82.4903	45.9492	Ancient tomb	Ta Si Ti Mu Qun	Bronze Age	Eastern Zhou Dynasty	1000	23112111	110101	0	924	0.68127	Northwest slope	2800-2200	5.355
1287	14	83.7389	46.0764	Ancient tomb	Jia Yi Dong Tao Mu Qun	Bronze Age	Eastern Zhou Dynasty	1200	23113101	170118	3241	803	0.337259	Northeast slope	2800-2200	2.793
1288	14	83.813	46.0406	Ancient tomb	Jie Bu Dong Su Mu Qun	Bronze Age	Eastern Zhou Dynasty	200	23113101	170118	3242	927	0.552186	West slope	2800-2200	2.793
1289	14	84.005	46.0615	Ancient tomb	Wu Xue Te Mu Qun	Bronze Age	Eastern Zhou Dynasty	900	23112113	110203	413	1161	0.452477	East Slope	2800-2200	0
1290	14	83.9758	45.4046	Ancient tomb	Liu Shu Gou Mu Qun	Bronze Age	Eastern Zhou Dynasty	1000	23113101	110102	394	1152	0.385669	Southwest slope	2800-2200	2.793
1291	14	84.0139	45.4302	Ancient tomb	Sa Dong Jia Ke Mu Qun	Bronze Age	Eastern Zhou Dynasty	3600	23113101	110102	382	1155	0.508899	Northwest slope	2800-2200	2.793
1292	14	83.8577	45.432	Ancient tomb	Ku Le De Ke Si Tao Mu Qun	Bronze Age	Eastern Zhou Dynasty	1500	23113101	110202	3711	1286	2.11602	West slope	2800-2200	0
1293	14	83.4048	46.038	Ancient tomb	Ka La Ke Ya Ke Mu Qun	Bronze Age	Eastern Zhou Dynasty	890	23112113	110203	413	1128	0.774981	Southeast Slope	2800-2200	2.793
1294	14	83.4372	45.8334	Ancient tomb	Wu Zun Bu La Ke Mu Qun	Bronze Age	Eastern Zhou Dynasty	1000	23112113	170118	378	1349	0.882632	East Slope	2800-2200	0
1295	14	83.0286	45.6527	Ancient tomb	Sa Zi Tu Dong Mu	Bronze Age	Eastern Zhou Dynasty	500	23112111	170218	3711	1921	0.999727	Northeast slope	2800-2200	5.355
1296	12	88.4458	47.7227	Ancient tomb	Ta La Te Mu Zang	Bronze Age	Xia Shang Culture	900	23113101	110303	377	885	1.00409	Southeast Slope	4000-3000	2.793
1297	13	88.4458	47.7227	Ancient tomb	Ta La Te Mu Zang	Bronze Age	Western Zhou Dynasty	900	23113101	110303	377	885	1.00409	Southeast Slope	3100-2700	2.793
1298	14	88.4458	47.7227	Ancient tomb	Ta La Te Mu Zang	Bronze Age	Eastern Zhou Dynasty	9000	23113101	110303	377	885	1.00409	Southeast Slope	2800-2200	2.793
1299	12	88.4127	47.7414	Ancient tomb	Dong De Bu La Ke Mu Qun	Bronze Age	Xia Shang Culture	4500	23113101	110303	377	913	0.711113	West slope	4000-3000	2.793
1300	13	88.4127	47.7414	Ancient tomb	Dong De Bu La Ke Mu Qun	Bronze Age	Western Zhou Dynasty	4500	23113101	110303	377	913	0.711113	West slope	3100-2700	2.793
1301	14	88.4127	47.7414	Ancient tomb	Dong De Bu La Ke Mu Qun	Bronze Age	Eastern Zhou Dynasty	4500	23113101	110303	377	913	0.711113	West slope	2800-2200	2.793
1302	12	88.3775	47.6974	Ancient tomb	Cao Dong Hei Mu Qun	Bronze Age	Xia Shang Culture	1400	23113101	110202	320	770	1.34767	West slope	4000-3000	2.793
1303	13	88.3775	47.6974	Ancient tomb	Cao Dong Hei Mu Qun	Bronze Age	Western Zhou Dynasty	1400	23113101	110202	320	770	1.34767	West slope	3100-2700	2.793
1304	14	88.3775	47.6974	Ancient tomb	Cao Dong Hei Mu Qun	Bronze Age	Eastern Zhou Dynasty	1400	23113101	110202	320	770	1.34767	West slope	2800-2200	2.793
1305	12	88.2934	47.6567	Ancient tomb	Ba Dong Ye Dong Ba Si Tao Mu Qun	Bronze Age	Xia Shang Culture	2800	23113101	110201	565	666	0.33071	Northwest slope	4000-3000	6.136
1306	13	88.2934	47.6567	Ancient tomb	Ba Dong Ye Dong Ba Si Tao Mu Qun	Bronze Age	Western Zhou Dynasty	2800	23113101	110201	565	666	0.33071	Northwest slope	3100-2700	6.136
1307	14	88.2934	47.6567	Ancient tomb	Ba Dong Ye Dong Ba Si Tao Mu Qun	Bronze Age	Eastern Zhou Dynasty	2800	23113101	110201	565	666	0.33071	Northwest slope	2800-2200	6.136
1308	12	88.1719	47.7801	Ancient tomb	Jiang Jun Bu La Ke Mu Qun	Bronze Age	Xia Shang Culture	500	23113101	110202	399	821	0.682873	West slope	4000-3000	2.818
1309	13	88.1719	47.7801	Ancient tomb	Jiang Jun Bu La Ke Mu Qun	Bronze Age	Western Zhou Dynasty	500	23113101	110202	399	821	0.682873	West slope	3100-2700	2.818
1310	14	88.1719	47.7801	Ancient tomb	Jiang Jun Bu La Ke Mu Qun	Bronze Age	Eastern Zhou Dynasty	500	23113101	110202	399	821	0.682873	West slope	2800-2200	2.818
1311	12	88.2614	47.7767	Ancient tomb	Ka La Tu Bie Mu Qun	Bronze Age	Xia Shang Culture	300	23113101	110202	399	874	1.06188	West slope	4000-3000	2.793
1312	13	88.2614	47.7767	Ancient tomb	Ka La Tu Bie Mu Qun	Bronze Age	Western Zhou Dynasty	300	23113101	110202	399	874	1.06188	West slope	3100-2700	2.793
1313	14	88.2614	47.7767	Ancient tomb	Ka La Tu Bie Mu Qun	Bronze Age	Eastern Zhou Dynasty	300	23113101	110202	399	874	1.06188	West slope	2800-2200	2.793
1314	12	88.1203	47.7796	Ancient tomb	Shuo Sha Ke Bie Yi Te Mu Qun	Bronze Age	Xia Shang Culture	1300	23113101	110202	321	875	2.5774	East Slope	4000-3000	2.793
1315	13	88.1203	47.7796	Ancient tomb	Shuo Sha Ke Bie Yi Te Mu Qun	Bronze Age	Western Zhou Dynasty	1300	23113101	110202	321	875	2.5774	East Slope	3100-2700	2.793
1316	14	88.1203	47.7796	Ancient tomb	Shuo Sha Ke Bie Yi Te Mu Qun	Bronze Age	Eastern Zhou Dynasty	1300	23113101	110202	321	875	2.5774	East Slope	2800-2200	2.793
1317	12	88.1986	47.7251	Ancient tomb	Hong Dong Mu Qun	Bronze Age	Xia Shang Culture	4500	23116141	110201	565	722	1.09172	Southeast Slope	4000-3000	1.977
1318	13	88.1986	47.7251	Ancient tomb	Hong Dong Mu Qun	Bronze Age	Western Zhou Dynasty	4500	23116141	110201	565	722	1.09172	Southeast Slope	3100-2700	1.977
1319	14	88.1986	47.7251	Ancient tomb	Hong Dong Mu Qun	Bronze Age	Eastern Zhou Dynasty	4550	23116141	110201	565	722	1.09172	Southeast Slope	2800-2200	1.977
1320	12	88.1782	47.7414	Ancient tomb	Tuo Hu Ti Pi Xing Mu Qun	Bronze Age	Xia Shang Culture	3000	23116102	110201	565	723	0.209161	Southwest slope	4000-3000	6.136
1321	13	88.1782	47.7414	Ancient tomb	Tuo Hu Ti Pi Xing Mu Qun	Bronze Age	Western Zhou Dynasty	3000	23116102	110201	565	723	0.209161	Southwest slope	3100-2700	6.136
1322	14	88.1782	47.7414	Ancient tomb	Tuo Hu Ti Pi Xing Mu Qun	Bronze Age	Eastern Zhou Dynasty	3000	23116102	110201	565	723	0.209161	Southwest slope	2800-2200	6.136
1323	12	88.1967	47.6989	Ancient tomb	Sa Re Ka Mo Si Mu Qun	Bronze Age	Xia Shang Culture	5200	23116141	110201	565	696	0.755838	Southeast Slope	4000-3000	1.977
1324	13	88.1967	47.6989	Ancient tomb	Sa Re Ka Mo Si Mu Qun	Bronze Age	Western Zhou Dynasty	5200	23116141	110201	565	696	0.755838	Southeast Slope	3100-2700	1.977
1325	14	88.1967	47.6989	Ancient tomb	Sa Re Ka Mo Si Mu Qun	Bronze Age	Eastern Zhou Dynasty	5200	23116141	110201	565	696	0.755838	Southeast Slope	2800-2200	1.977
1326	12	88.2636	47.7	Ancient tomb	Ka La Ta Si Mu Qun	Bronze Age	Xia Shang Culture	2500	23113101	110201	565	707	0.343047	West slope	4000-3000	2.818
1327	13	88.2636	47.7	Ancient tomb	Ka La Ta Si Mu Qun	Bronze Age	Western Zhou Dynasty	2300	23113101	110201	565	707	0.343047	West slope	3100-2700	2.818
1328	14	88.2636	47.7	Ancient tomb	Ka La Ta Si Mu Qun	Bronze Age	Eastern Zhou Dynasty	2300	23113101	110201	565	707	0.343047	West slope	2800-2200	2.818
1329	12	88.2033	47.6962	Ancient tomb	Tu La An Ba Yi Kuo Bu Mu Zang	Bronze Age	Xia Shang Culture	1200	23116141	110201	565	703	0.206	North slope	4000-3000	1.977
1330	13	88.2033	47.6962	Ancient tomb	Tu La An Ba Yi Kuo Bu Mu Zang	Bronze Age	Western Zhou Dynasty	1200	23116141	110201	565	703	0.206	North slope	3100-2700	1.977
1331	14	88.2033	47.6962	Ancient tomb	Tu La An Ba Yi Kuo Bu Mu Zang	Bronze Age	Eastern Zhou Dynasty	1200	23116141	110201	565	703	0.206	North slope	2800-2200	1.977
1332	12	88.319	47.6635	Ancient tomb	Ke Ke Bu Ka Mu Zang	Bronze Age	Xia Shang Culture	4300	23113101	110201	321	675	0.267856	North slope	4000-3000	2.793
1333	13	88.319	47.6635	Ancient tomb	Ke Ke Bu Ka Mu Zang	Bronze Age	Western Zhou Dynasty	4200	23113101	110201	321	675	0.267856	North slope	3100-2700	2.793
1334	14	88.319	47.6635	Ancient tomb	Ke Ke Bu Ka Mu Zang	Bronze Age	Eastern Zhou Dynasty	4200	23113101	110201	321	675	0.267856	North slope	2800-2200	2.793
1335	12	88.1038	47.8787	Ancient tomb	Ge Na La Le Ke Dong Man Mu Qun	Bronze Age	Xia Shang Culture	1000	23113101	110303	399	953	1.51733	Southeast Slope	4000-3000	2.793
1336	13	88.1038	47.8787	Ancient tomb	Ge Na La Le Ke Dong Man Mu Qun	Bronze Age	Western Zhou Dynasty	1000	23113101	110303	399	953	1.51733	Southeast Slope	3100-2700	2.793
1337	14	88.1038	47.8787	Ancient tomb	Ge Na La Le Ke Dong Man Mu Qun	Bronze Age	Eastern Zhou Dynasty	1000	23113101	110303	399	953	1.51733	Southeast Slope	2800-2200	2.793
1338	12	88.1275	47.8663	Ancient tomb	Tuo Si Ba Si Tao Mu Qun	Bronze Age	Xia Shang Culture	2100	23116102	110303	399	914	0.568963	West slope	4000-3000	2.793
1339	13	88.1275	47.8663	Ancient tomb	Tuo Si Ba Si Tao Mu Qun	Bronze Age	Western Zhou Dynasty	2100	23116102	110303	399	914	0.568963	West slope	3100-2700	2.793
1340	14	88.1275	47.8663	Ancient tomb	Tuo Si Ba Si Tao Mu Qun	Bronze Age	Eastern Zhou Dynasty	2100	23116102	110303	399	914	0.568963	West slope	2800-2200	2.793
1341	12	88.121	47.9219	Ancient tomb	Dong Ma La Ke Ta Si Mu Zang	Bronze Age	Xia Shang Culture	3000	23112113	110303	365	1044	1.1003	Southeast Slope	4000-3000	0
1342	13	88.121	47.9219	Ancient tomb	Dong Ma La Ke Ta Si Mu Zang	Bronze Age	Western Zhou Dynasty	3000	23112113	110303	365	1044	1.1003	Southeast Slope	3100-2700	0
1343	14	88.121	47.9219	Ancient tomb	Dong Ma La Ke Ta Si Mu Zang	Bronze Age	Eastern Zhou Dynasty	3000	23112113	110303	365	1044	1.1003	Southeast Slope	2800-2200	0
1344	12	87.9107	47.8562	Ancient tomb	Dong Ti Yi Dong Min Mu Qun	Bronze Age	Xia Shang Culture	1100	23116102	110203	377	849	0.121961	South Slope	4000-3000	6.136
1345	13	87.9107	47.8562	Ancient tomb	Dong Ti Yi Dong Min Mu Qun	Bronze Age	Western Zhou Dynasty	1110	23116102	110203	377	849	0.121961	South Slope	3100-2700	6.136
1346	14	87.9107	47.8562	Ancient tomb	Dong Ti Yi Dong Min Mu Qun	Bronze Age	Eastern Zhou Dynasty	1100	23116102	110203	377	849	0.121961	South Slope	2800-2200	6.136
1347	12	87.93	47.782	Ancient tomb	Ka La Xi Li Ke Bie Te Mu Qun	Bronze Age	Xia Shang Culture	1300	23116145	170218	565	742	0.231025	Northeast slope	4000-3000	2.793
1348	13	87.93	47.782	Ancient tomb	Ka La Xi Li Ke Bie Te Mu Qun	Bronze Age	Western Zhou Dynasty	1300	23116145	170218	565	742	0.231025	Northeast slope	3100-2700	2.793
1349	14	87.93	47.782	Ancient tomb	Ka La Xi Li Ke Bie Te Mu Qun	Bronze Age	Eastern Zhou Dynasty	1300	23116145	170218	565	742	0.231025	Northeast slope	2800-2200	2.793
1350	12	87.9321	47.7792	Ancient tomb	A Ke Xi Mu Zang	Bronze Age	Xia Shang Culture	800	23116145	170218	565	732	0.198427	Southeast Slope	4000-3000	2.793
1351	13	87.9321	47.7792	Ancient tomb	A Ke Xi Mu Zang	Bronze Age	Western Zhou Dynasty	900	23116145	170218	565	732	0.198427	Southeast Slope	3100-2700	2.793
1352	14	87.9321	47.7792	Ancient tomb	A Ke Xi Mu Zang	Bronze Age	Eastern Zhou Dynasty	1210	23116145	170218	565	732	0.198427	Southeast Slope	2800-2200	2.793
1353	12	87.909	47.7625	Ancient tomb	Ta Si Ba Tao Mu Qun	Bronze Age	Xia Shang Culture	500	23113101	170218	413	690	0.266217	South Slope	4000-3000	2.793
1354	13	87.909	47.7625	Ancient tomb	Ta Si Ba Tao Mu Qun	Bronze Age	Western Zhou Dynasty	500	23113101	170218	413	690	0.266217	South Slope	3100-2700	2.793
1355	14	87.909	47.7625	Ancient tomb	Ta Si Ba Tao Mu Qun	Bronze Age	Eastern Zhou Dynasty	500	23113101	170218	413	690	0.266217	South Slope	2800-2200	2.793
1356	12	87.9589	47.8022	Ancient tomb	Ka La Xi Li Ke Mu Qun	Bronze Age	Xia Shang Culture	200	23113101	170218	565	774	0.539767	South Slope	4000-3000	2.793
1357	13	87.9589	47.8022	Ancient tomb	Ka La Xi Li Ke Mu Qun	Bronze Age	Western Zhou Dynasty	220	23113101	170218	565	774	0.539767	South Slope	3100-2700	2.793
1358	14	87.9589	47.8022	Ancient tomb	Ka La Xi Li Ke Mu Qun	Bronze Age	Eastern Zhou Dynasty	200	23113101	170218	565	774	0.539767	South Slope	2800-2200	2.793
1359	12	87.9005	47.8678	Ancient tomb	Wu Te Bu La Ke Mu Qun	Bronze Age	Xia Shang Culture	590	23113101	110202	377	888	0.621154	West slope	4000-3000	2.793
1360	13	87.9005	47.8678	Ancient tomb	Wu Te Bu La Ke Mu Qun	Bronze Age	Western Zhou Dynasty	560	23113101	110202	377	888	0.621154	West slope	3100-2700	2.793
1361	14	87.9005	47.8678	Ancient tomb	Wu Te Bu La Ke Mu Qun	Bronze Age	Eastern Zhou Dynasty	560	23113101	110202	377	888	0.621154	West slope	2800-2200	2.793
1362	12	87.601	47.9163	Ancient tomb	Ta Dong Lang Mu Qun	Bronze Age	Xia Shang Culture	260	23113101	110203	413	1002	1.03519	Northwest slope	4000-3000	0
1363	13	87.601	47.9163	Ancient tomb	Ta Dong Lang Mu Qun	Bronze Age	Western Zhou Dynasty	260	23113101	110203	413	1002	1.03519	Northwest slope	3100-2700	0
1364	14	87.601	47.9163	Ancient tomb	Ta Dong Lang Mu Qun	Bronze Age	Eastern Zhou Dynasty	260	23113101	110203	413	1002	1.03519	Northwest slope	2800-2200	0
1365	12	87.5889	48.0002	Ancient tomb	Qi Bei Ling Mu Qun	Bronze Age	Xia Shang Culture	1200	23112112	110203	377	1173	0.581134	South Slope	4000-3000	3.802
1366	13	87.5889	48.0002	Ancient tomb	Qi Bei Ling Mu Qun	Bronze Age	Western Zhou Dynasty	1600	23112112	110203	377	1173	0.581134	South Slope	3100-2700	3.802
1367	14	87.5889	48.0002	Ancient tomb	Qi Bei Ling Mu Qun	Bronze Age	Eastern Zhou Dynasty	1600	23112112	110203	377	1173	0.581134	South Slope	2800-2200	3.802
1368	12	87.5501	47.9346	Ancient tomb	Ku Ri 尕ke Sa Yi Mu Qun	Bronze Age	Xia Shang Culture	900	23112113	110203	378	1046	0.420922	South Slope	4000-3000	3.802
1369	13	87.5501	47.9346	Ancient tomb	Ku Ri 尕ke Sa Yi Mu Qun	Bronze Age	Western Zhou Dynasty	980	23112113	110203	378	1046	0.420922	South Slope	3100-2700	3.802
1370	14	87.5501	47.9346	Ancient tomb	Ku Ri 尕ke Sa Yi Mu Qun	Bronze Age	Eastern Zhou Dynasty	1130	23112113	110203	378	1046	0.420922	South Slope	2800-2200	3.802
1371	12	87.4784	47.9735	Ancient tomb	Mo Shi Ha Mu Qun	Bronze Age	Xia Shang Culture	650	23112112	110203	378	1381	0.372397	South Slope	4000-3000	3.802
1372	13	87.4784	47.9735	Ancient tomb	Mo Shi Ha Mu Qun	Bronze Age	Western Zhou Dynasty	620	23112112	110203	378	1381	0.372397	South Slope	3100-2700	3.802
1373	14	87.4784	47.9735	Ancient tomb	Mo Shi Ha Mu Qun	Bronze Age	Eastern Zhou Dynasty	600	23112112	110203	378	1381	0.372397	South Slope	2800-2200	3.802
1374	12	87.9456	47.7728	Ancient tomb	Ka La Ta Si Mu Qun	Bronze Age	Xia Shang Culture	500	23113101	170218	565	715	0.337907	Southwest slope	4000-3000	2.793
1375	13	87.9456	47.7728	Ancient tomb	Ka La Ta Si Mu Qun	Bronze Age	Western Zhou Dynasty	560	23113101	170218	565	715	0.337907	Southwest slope	3100-2700	2.793
1376	14	87.9456	47.7728	Ancient tomb	Ka La Ta Si Mu Qun	Bronze Age	Eastern Zhou Dynasty	490	23113101	170218	565	715	0.337907	Southwest slope	2800-2200	2.793
1377	12	87.9528	47.8367	Ancient tomb	Qie Mu Dong Qie Ke Shi Ren Ji Shi Guan Mu Qun	Bronze Age	Xia Shang Culture	89500	23116102	110202	399	846	0.488281	West slope	4000-3000	6.136
1378	13	87.9528	47.8367	Ancient tomb	Qie Mu Dong Qie Ke Shi Ren Ji Shi Guan Mu Qun	Bronze Age	Western Zhou Dynasty	95000	23116102	110202	399	846	0.488281	West slope	3100-2700	6.136
1379	14	87.9528	47.8367	Ancient tomb	Qie Mu Dong Qie Ke Shi Ren Ji Shi Guan Mu Qun	Bronze Age	Eastern Zhou Dynasty	135200	23116102	110202	399	846	0.488281	West slope	2800-2200	6.136
1380	12	87.7269	47.9874	Ancient tomb	Ku Dong Tu Mu Zang	Bronze Age	Xia Shang Culture	24510	23112112	110203	377	1286	0.133929	South Slope	4000-3000	3.802
1381	13	87.7269	47.9874	Ancient tomb	Ku Dong Tu Mu Zang	Bronze Age	Western Zhou Dynasty	21400	23112112	110203	377	1286	0.133929	South Slope	3100-2700	3.802
1382	14	87.7269	47.9874	Ancient tomb	Ku Dong Tu Mu Zang	Bronze Age	Eastern Zhou Dynasty	32500	23112112	110203	377	1286	0.133929	South Slope	2800-2200	3.802
1383	14	87.5633	47.9301	Ancient tomb	Ta Le De Bu La Ke Shi Ren Mu	Bronze Age	Eastern Zhou Dynasty	500	23112113	110203	413	1020	0.574319	South Slope	2800-2200	0
1384	12	87.3971	47.9614	Ancient tomb	Bai Yi Ge Tuo Bie Sen Ta Si Mu Qun	Bronze Age	Xia Shang Culture	1120	23112101	110203	378	1439	1.73148	East Slope	4000-3000	7.664
1385	13	87.3971	47.9614	Ancient tomb	Bai Yi Ge Tuo Bie Sen Ta Si Mu Qun	Bronze Age	Western Zhou Dynasty	1000	23112101	110203	378	1439	1.73148	East Slope	3100-2700	7.664
1386	14	87.3971	47.9614	Ancient tomb	Bai Yi Ge Tuo Bie Sen Ta Si Mu Qun	Bronze Age	Eastern Zhou Dynasty	1000	23112101	110203	378	1439	1.73148	East Slope	2800-2200	7.664
1387	12	87.1061	47.7768	Ancient tomb	Da Kai Yi Bu La Ke Mu Qun	Bronze Age	Xia Shang Culture	5800	23113103	170118	321	512	0.251862	Northeast slope	4000-3000	0.578
1388	13	87.1061	47.7768	Ancient tomb	Da Kai Yi Bu La Ke Mu Qun	Bronze Age	Western Zhou Dynasty	2500	23113103	170118	321	512	0.251862	Northeast slope	3100-2700	0.578
1389	14	87.1061	47.7768	Ancient tomb	Da Kai Yi Bu La Ke Mu Qun	Bronze Age	Eastern Zhou Dynasty	2140	23113103	170118	321	512	0.251862	Northeast slope	2800-2200	0.578
1390	12	87.4692	48.0844	Ancient tomb	A Le Pa Bu La Ke Shi Ren Mu Qun	Bronze Age	Xia Shang Culture	750	23112112	110203	377	1366	0.458718	East Slope	4000-3000	3.802
1391	13	87.4692	48.0844	Ancient tomb	A Le Pa Bu La Ke Shi Ren Mu Qun	Bronze Age	Western Zhou Dynasty	760	23112112	110203	377	1366	0.458718	East Slope	3100-2700	3.802
1392	14	87.4692	48.0844	Ancient tomb	A Le Pa Bu La Ke Shi Ren Mu Qun	Bronze Age	Eastern Zhou Dynasty	800	23112112	110203	377	1366	0.458718	East Slope	2800-2200	3.802
1393	12	87.3801	47.9837	Ancient tomb	Tuo Ma Dong De Lu Shi Mu	Bronze Age	Xia Shang Culture	100	23112112	110203	378	1431	0.991601	West slope	4000-3000	3.802
1394	13	87.3801	47.9837	Ancient tomb	Tuo Ma Dong De Lu Shi Mu	Bronze Age	Western Zhou Dynasty	100	23112112	110203	378	1431	0.991601	West slope	3100-2700	3.802
1395	14	87.3801	47.9837	Ancient tomb	Tuo Ma Dong De Lu Shi Mu	Bronze Age	Eastern Zhou Dynasty	100	23112112	110203	378	1431	0.991601	West slope	2800-2200	3.802
1396	12	87.3976	48.5544	Ancient tomb	Ha La Si Ku Le Mu Qun	Bronze Age	Xia Shang Culture	15600	23112101	110304	449	1167	0.495838	South Slope	4000-3000	7.664
1397	13	87.3976	48.5544	Ancient tomb	Ha La Si Ku Le Mu Qun	Bronze Age	Western Zhou Dynasty	19200	23112101	110304	449	1167	0.495838	South Slope	3100-2700	7.664
1398	14	87.3976	48.5544	Ancient tomb	Ha La Si Ku Le Mu Qun	Bronze Age	Eastern Zhou Dynasty	12050	23112101	110304	449	1167	0.495838	South Slope	2800-2200	7.664
1399	12	87.1444	48.1813	Ancient tomb	Qiao La Ke Bu La Ke Mu Qun	Bronze Age	Xia Shang Culture	500	23112113	110303	565	762	1.71881	Southeast Slope	4000-3000	0
1400	13	87.1444	48.1813	Ancient tomb	Qiao La Ke Bu La Ke Mu Qun	Bronze Age	Western Zhou Dynasty	500	23112113	110303	565	762	1.71881	Southeast Slope	3100-2700	0
1401	14	87.1444	48.1813	Ancient tomb	Qiao La Ke Bu La Ke Mu Qun	Bronze Age	Eastern Zhou Dynasty	840	23112113	110303	565	762	1.71881	Southeast Slope	2800-2200	0
1402	12	87.1688	48.1591	Ancient tomb	A Yi Qiao La Ke Bu La Ke Mu Qun	Bronze Age	Xia Shang Culture	1950	23112113	110303	399	750	0.670593	Southwest slope	4000-3000	0
1403	13	87.1688	48.1591	Ancient tomb	A Yi Qiao La Ke Bu La Ke Mu Qun	Bronze Age	Western Zhou Dynasty	2000	23112113	110303	399	750	0.670593	Southwest slope	3100-2700	0
1404	14	87.1688	48.1591	Ancient tomb	A Yi Qiao La Ke Bu La Ke Mu Qun	Bronze Age	Eastern Zhou Dynasty	1365	23112113	110303	399	750	0.670593	Southwest slope	2800-2200	0
1405	12	87.0103	47.7382	Ancient tomb	A Ken She Mu Qun	Bronze Age	Xia Shang Culture	15200	23116141	170118	321	493	0.35557	East Slope	4000-3000	1.977
1406	13	87.0103	47.7382	Ancient tomb	A Ken She Mu Qun	Bronze Age	Western Zhou Dynasty	13625	23116141	170118	321	493	0.35557	East Slope	3100-2700	1.977
1407	14	87.0103	47.7382	Ancient tomb	A Ken She Mu Qun	Bronze Age	Eastern Zhou Dynasty	19600	23116141	170118	321	493	0.35557	East Slope	2800-2200	1.977
1408	12	86.9758	48.2712	Ancient tomb	Kuo Pa Mu Qun	Bronze Age	Xia Shang Culture	6200	23112112	110303	377	1170	0.415167	West slope	4000-3000	3.802
1409	13	86.9758	48.2712	Ancient tomb	Kuo Pa Mu Qun	Bronze Age	Western Zhou Dynasty	3500	23112112	110303	377	1170	0.415167	West slope	3100-2700	3.802
1410	14	86.9758	48.2712	Ancient tomb	Kuo Pa Mu Qun	Bronze Age	Eastern Zhou Dynasty	4100	23112112	110303	377	1170	0.415167	West slope	2800-2200	3.802
1411	12	86.8023	48.1704	Ancient tomb	Zhi Liang De Mu Qun	Bronze Age	Xia Shang Culture	620	23113101	110202	565	732	0.815676	South Slope	4000-3000	1.977
1412	13	86.8023	48.1704	Ancient tomb	Zhi Liang De Mu Qun	Bronze Age	Western Zhou Dynasty	1400	23113101	110202	565	732	0.815676	South Slope	3100-2700	1.977
1413	14	86.8023	48.1704	Ancient tomb	Zhi Liang De Mu Qun	Bronze Age	Eastern Zhou Dynasty	1500	23113101	110202	565	732	0.815676	South Slope	2800-2200	1.977
1414	12	86.759	47.7506	Ancient tomb	Jia Le Pa Ke Ta Si Mu Qun	Bronze Age	Xia Shang Culture	820	23116131	170117	328	454	0.422996	Northeast slope	4000-3000	3.469
1415	13	86.759	47.7506	Ancient tomb	Jia Le Pa Ke Ta Si Mu Qun	Bronze Age	Western Zhou Dynasty	1500	23116131	170117	328	454	0.422996	Northeast slope	3100-2700	3.469
1416	14	86.759	47.7506	Ancient tomb	Jia Le Pa Ke Ta Si Mu Qun	Bronze Age	Eastern Zhou Dynasty	960	23116131	170117	328	454	0.422996	Northeast slope	2800-2200	3.469
1417	12	87.4605	48.1015	Ancient tomb	Kuo Ke Ke Mu Qun	Bronze Age	Xia Shang Culture	630	23112112	110203	377	1366	0.749737	North slope	4000-3000	3.802
1418	13	87.4605	48.1015	Ancient tomb	Kuo Ke Ke Mu Qun	Bronze Age	Western Zhou Dynasty	650	23112112	110203	377	1366	0.749737	North slope	3100-2700	3.802
1419	14	87.4605	48.1015	Ancient tomb	Kuo Ke Ke Mu Qun	Bronze Age	Eastern Zhou Dynasty	700	23112112	110203	377	1366	0.749737	North slope	2800-2200	3.802
1420	12	87.4562	48.1054	Ancient tomb	Kuo Ke Ke Dong Shi Ren Mu Qun	Bronze Age	Xia Shang Culture	4800	23112112	110203	377	1398	0.591578	East Slope	4000-3000	7.664
1421	13	87.4562	48.1054	Ancient tomb	Kuo Ke Ke Dong Shi Ren Mu Qun	Bronze Age	Western Zhou Dynasty	4800	23112112	110203	377	1398	0.591578	East Slope	3100-2700	7.664
1422	14	87.4562	48.1054	Ancient tomb	Kuo Ke Ke Dong Shi Ren Mu Qun	Bronze Age	Eastern Zhou Dynasty	4800	23112112	110203	377	1398	0.591578	East Slope	2800-2200	7.664
1423	12	87.4853	48.1152	Ancient tomb	Kuo Ke Ke Bei Shi Ren He Lu Shi Mu Qun	Bronze Age	Xia Shang Culture	2600	23112112	110203	377	1350	0.447617	East Slope	4000-3000	3.802
1424	13	87.4853	48.1152	Ancient tomb	Kuo Ke Ke Bei Shi Ren He Lu Shi Mu Qun	Bronze Age	Western Zhou Dynasty	2600	23112112	110203	377	1350	0.447617	East Slope	3100-2700	3.802
1425	14	87.4853	48.1152	Ancient tomb	Kuo Ke Ke Bei Shi Ren He Lu Shi Mu Qun	Bronze Age	Eastern Zhou Dynasty	2600	23112112	110203	377	1350	0.447617	East Slope	2800-2200	3.802
1426	12	87.4922	48.0996	Ancient tomb	Kuo Ke Ke Dong Lu Shi Mu	Bronze Age	Xia Shang Culture	4100	23112112	110203	377	1315	0.441218	Northeast slope	4000-3000	3.802
1427	13	87.4922	48.0996	Ancient tomb	Kuo Ke Ke Dong Lu Shi Mu	Bronze Age	Western Zhou Dynasty	5200	23112112	110203	377	1315	0.441218	Northeast slope	3100-2700	3.802
1428	14	87.4922	48.0996	Ancient tomb	Kuo Ke Ke Dong Lu Shi Mu	Bronze Age	Eastern Zhou Dynasty	6200	23112112	110203	377	1315	0.441218	Northeast slope	2800-2200	3.802
1429	12	87.4866	48.1057	Ancient tomb	Kuo Ke Ke Dong Mu Qun	Bronze Age	Xia Shang Culture	2500	23112112	110203	377	1349	1.80608	Northeast slope	4000-3000	3.802
1430	13	87.4866	48.1057	Ancient tomb	Kuo Ke Ke Dong Mu Qun	Bronze Age	Western Zhou Dynasty	2100	23112112	110203	377	1349	1.80608	Northeast slope	3100-2700	3.802
1431	14	87.4866	48.1057	Ancient tomb	Kuo Ke Ke Dong Mu Qun	Bronze Age	Eastern Zhou Dynasty	2300	23112112	110203	377	1349	1.80608	Northeast slope	2800-2200	3.802
1432	12	87.1652	48.2809	Ancient tomb	Hai Liu Tan Mu Qun	Bronze Age	Xia Shang Culture	12500	23112101	110303	449	1441	0.576979	East Slope	4000-3000	7.664
1433	13	87.1652	48.2809	Ancient tomb	Hai Liu Tan Mu Qun	Bronze Age	Western Zhou Dynasty	9600	23112101	110303	449	1441	0.576979	East Slope	3100-2700	7.664
1434	14	87.1652	48.2809	Ancient tomb	Hai Liu Tan Mu Qun	Bronze Age	Eastern Zhou Dynasty	12050	23112101	110303	449	1441	0.576979	East Slope	2800-2200	7.664
1435	12	87.0996	48.1344	Ancient tomb	A He Qi Mu Qun	Bronze Age	Xia Shang Culture	325	23112112	170217	565	664	0.558095	Northwest slope	4000-3000	3.802
1436	13	87.0996	48.1344	Ancient tomb	A He Qi Mu Qun	Bronze Age	Western Zhou Dynasty	400	23112112	170217	565	664	0.558095	Northwest slope	3100-2700	3.802
1437	14	87.0996	48.1344	Ancient tomb	A He Qi Mu Qun	Bronze Age	Eastern Zhou Dynasty	400	23112112	170217	565	664	0.558095	Northwest slope	2800-2200	3.802
1438	12	89.4538	47.0846	Ancient tomb	Su Pu Te Shi Ren Shi Guan Mu	Bronze Age	Xia Shang Culture	250	23112113	110202	399	1049	0.898348	Southwest slope	4000-3000	1.977
1439	13	89.4538	47.0846	Ancient tomb	Su Pu Te Shi Ren Shi Guan Mu	Bronze Age	Western Zhou Dynasty	250	23112113	110202	399	1049	0.898348	Southwest slope	3100-2700	1.977
1440	14	89.4538	47.0846	Ancient tomb	Su Pu Te Shi Ren Shi Guan Mu	Bronze Age	Eastern Zhou Dynasty	250	23112113	110202	399	1049	0.898348	Southwest slope	2800-2200	1.977
1441	12	89.5051	46.9773	Ancient tomb	Ka La Tong Ke Mu Qun	Bronze Age	Xia Shang Culture	960	23113101	170120	321	830	1.1834	North slope	4000-3000	2.793
1442	13	89.5051	46.9773	Ancient tomb	Ka La Tong Ke Mu Qun	Bronze Age	Western Zhou Dynasty	1000	23113101	170120	321	830	1.1834	North slope	3100-2700	2.793
1443	14	89.5051	46.9773	Ancient tomb	Ka La Tong Ke Mu Qun	Bronze Age	Eastern Zhou Dynasty	1100	23113101	170120	321	830	1.1834	North slope	2800-2200	2.793
1444	12	89.7904	46.9873	Ancient tomb	Bo Ta Mo Yun Mu Qun	Bronze Age	Xia Shang Culture	1600	23112112	110303	3711	1357	0.695252	Northwest slope	4000-3000	3.802
1445	13	89.7904	46.9873	Ancient tomb	Bo Ta Mo Yun Mu Qun	Bronze Age	Western Zhou Dynasty	1600	23112112	110303	3711	1357	0.695252	Northwest slope	3100-2700	3.802
1446	14	89.7904	46.9873	Ancient tomb	Bo Ta Mo Yun Mu Qun	Bronze Age	Eastern Zhou Dynasty	2000	23112112	110303	3711	1357	0.695252	Northwest slope	2800-2200	3.802
1447	12	89.8445	47.0159	Ancient tomb	Tu Dong Hong Dao Bei Mu Qun	Bronze Age	Xia Shang Culture	5600	23112112	110303	3711	1343	0.381679	Northeast slope	4000-3000	3.802
1448	13	89.8445	47.0159	Ancient tomb	Tu Dong Hong Dao Bei Mu Qun	Bronze Age	Western Zhou Dynasty	5200	23112112	110303	3711	1343	0.381679	Northeast slope	3100-2700	3.802
1449	14	89.8445	47.0159	Ancient tomb	Tu Dong Hong Dao Bei Mu Qun	Bronze Age	Eastern Zhou Dynasty	6000	23112112	110303	3711	1343	0.381679	Northeast slope	2800-2200	3.802
1450	12	89.8122	46.924	Ancient tomb	Qia Dong Ge Dong Mu Qun	Bronze Age	Xia Shang Culture	6500	23112112	110202	3711	1276	0.602204	Northeast slope	4000-3000	3.802
1451	13	89.8122	46.924	Ancient tomb	Qia Dong Ge Dong Mu Qun	Bronze Age	Western Zhou Dynasty	5200	23112112	110202	3711	1276	0.602204	Northeast slope	3100-2700	3.802
1452	14	89.8122	46.924	Ancient tomb	Qia Dong Ge Dong Mu Qun	Bronze Age	Eastern Zhou Dynasty	5300	23112112	110202	3711	1276	0.602204	Northeast slope	2800-2200	3.802
1453	12	89.7069	46.8466	Ancient tomb	Ta Si Ta Ke Mu Qun	Bronze Age	Xia Shang Culture	6800	23116141	170120	399	944	0.37063	Northeast slope	4000-3000	1.977
1454	13	89.7069	46.8466	Ancient tomb	Ta Si Ta Ke Mu Qun	Bronze Age	Western Zhou Dynasty	7500	23116141	170120	399	944	0.37063	Northeast slope	3100-2700	1.977
1455	14	89.7069	46.8466	Ancient tomb	Ta Si Ta Ke Mu Qun	Bronze Age	Eastern Zhou Dynasty	7000	23116141	170120	399	944	0.37063	Northeast slope	2800-2200	1.977
1456	12	89.4982	47.0472	Ancient tomb	Tie Re Ke Ti Mu Qun	Bronze Age	Xia Shang Culture	1200	23112113	110202	399	1021	0.974025	Southwest slope	4000-3000	0
1457	13	89.4982	47.0472	Ancient tomb	Tie Re Ke Ti Mu Qun	Bronze Age	Western Zhou Dynasty	1300	23112113	110202	399	1021	0.974025	Southwest slope	3100-2700	0
1458	14	89.4982	47.0472	Ancient tomb	Tie Re Ke Ti Mu Qun	Bronze Age	Eastern Zhou Dynasty	1300	23112113	110202	399	1021	0.974025	Southwest slope	2800-2200	0
1459	12	89.3171	47.1985	Ancient tomb	Ka La Su Mu Qun	Bronze Age	Xia Shang Culture	3200	23113104	110202	565	1033	0.680949	West slope	4000-3000	2.818
1460	13	89.3171	47.1985	Ancient tomb	Ka La Su Mu Qun	Bronze Age	Western Zhou Dynasty	2500	23113104	110202	565	1033	0.680949	West slope	3100-2700	2.818
1461	14	89.3171	47.1985	Ancient tomb	Ka La Su Mu Qun	Bronze Age	Eastern Zhou Dynasty	3200	23113104	110202	565	1033	0.680949	West slope	2800-2200	2.818
1462	12	89.3225	47.1968	Ancient tomb	Ka La Se Ye Dong Mu Qun	Bronze Age	Xia Shang Culture	16500	23113104	110202	565	1064	0.900294	Northwest slope	4000-3000	2.818
1463	13	89.3225	47.1968	Ancient tomb	Ka La Se Ye Dong Mu Qun	Bronze Age	Western Zhou Dynasty	19000	23113104	110202	565	1064	0.900294	Northwest slope	3100-2700	2.818
1464	14	89.3225	47.1968	Ancient tomb	Ka La Se Ye Dong Mu Qun	Bronze Age	Eastern Zhou Dynasty	20000	23113104	110202	565	1064	0.900294	Northwest slope	2800-2200	2.818
1465	12	89.3211	47.1503	Ancient tomb	Hei A Shi Bai Mu Qun	Bronze Age	Xia Shang Culture	2560	23116141	110202	399	1022	1.21943	West slope	4000-3000	2.818
1466	13	89.3211	47.1503	Ancient tomb	Hei A Shi Bai Mu Qun	Bronze Age	Western Zhou Dynasty	3200	23116141	110202	399	1022	1.21943	West slope	3100-2700	2.818
1467	14	89.3211	47.1503	Ancient tomb	Hei A Shi Bai Mu Qun	Bronze Age	Eastern Zhou Dynasty	3500	23116141	110202	399	1022	1.21943	West slope	2800-2200	2.818
1468	12	89.2901	47.2142	Ancient tomb	Ke Ke Ta Le Mu Qun	Bronze Age	Xia Shang Culture	1200	23113104	110202	377	1066	2.73889	South Slope	4000-3000	0
1469	13	89.2901	47.2142	Ancient tomb	Ke Ke Ta Le Mu Qun	Bronze Age	Western Zhou Dynasty	1800	23113104	110202	377	1066	2.73889	South Slope	3100-2700	0
1470	14	89.2901	47.2142	Ancient tomb	Ke Ke Ta Le Mu Qun	Bronze Age	Eastern Zhou Dynasty	2100	23113104	110202	377	1066	2.73889	South Slope	2800-2200	0
1471	12	89.2997	47.2114	Ancient tomb	Zha Lang A Shi Mu Qun	Bronze Age	Xia Shang Culture	3600	23113104	110202	377	1023	1.08449	South Slope	4000-3000	0
1472	13	89.2997	47.2114	Ancient tomb	Zha Lang A Shi Mu Qun	Bronze Age	Western Zhou Dynasty	4100	23113104	110202	377	1023	1.08449	South Slope	3100-2700	0
1473	14	89.2997	47.2114	Ancient tomb	Zha Lang A Shi Mu Qun	Bronze Age	Eastern Zhou Dynasty	4000	23113104	110202	377	1023	1.08449	South Slope	2800-2200	0
1474	12	89.2978	47.2106	Ancient tomb	Ku Dong Te Mu Qun	Bronze Age	Xia Shang Culture	3600	23113104	110202	377	1018	0.939981	South Slope	4000-3000	0
1475	13	89.2978	47.2106	Ancient tomb	Ku Dong Te Mu Qun	Bronze Age	Western Zhou Dynasty	3200	23113104	110202	377	1018	0.939981	South Slope	3100-2700	0
1476	14	89.2978	47.2106	Ancient tomb	Ku Dong Te Mu Qun	Bronze Age	Eastern Zhou Dynasty	4000	23113104	110202	377	1018	0.939981	South Slope	2800-2200	0
1477	12	89.8679	46.9643	Rock Carvings and Cave Temple	Tu Dong Hong Lu Shi	Bronze Age	Xia Shang Culture	20	23112112	110303	3711	1433	4.20821	North slope	4000-3000	3.802
1478	13	89.8679	46.9643	Rock Carvings and Cave Temple	Tu Dong Hong Lu Shi	Bronze Age	Western Zhou Dynasty	20	23112112	110303	3711	1433	4.20821	North slope	3100-2700	3.802
1479	12	87.6905	47.2091	Ancient site	Bo Ba Yi Mu Qun	Bronze Age	Xia Shang Culture	280	23113105	170118	9905	497	0.104581	South Slope	4000-3000	3.826
1480	13	87.6905	47.2091	Ancient site	Bo Ba Yi Mu Qun	Bronze Age	Western Zhou Dynasty	300	23113105	170118	9905	497	0.104581	South Slope	3100-2700	3.826
1481	14	87.6905	47.2091	Ancient site	Bo Ba Yi Mu Qun	Bronze Age	Eastern Zhou Dynasty	350	23113105	170118	9905	497	0.104581	South Slope	2800-2200	3.826
1482	12	87.5584	47.0699	Ancient site	Nu Dong 尕sen Ta Mu Mu Qun	Bronze Age	Xia Shang Culture	3200	23113102	170114	445	525	0.439231	Northeast slope	4000-3000	3.225
1483	13	87.5584	47.0699	Ancient site	Nu Dong 尕sen Ta Mu Mu Qun	Bronze Age	Western Zhou Dynasty	3210	23113102	170114	445	525	0.439231	Northeast slope	3100-2700	3.225
1484	14	87.5584	47.0699	Ancient site	Nu Dong 尕sen Ta Mu Mu Qun	Bronze Age	Eastern Zhou Dynasty	2100	23113102	170114	445	525	0.439231	Northeast slope	2800-2200	3.225
1485	12	87.4675	47.0846	Ancient site	Kuo Dong Dong Ka Yi Mu Qun	Bronze Age	Xia Shang Culture	850	23113102	170114	445	508	1.5718	North slope	4000-3000	1.977
1486	13	87.4675	47.0846	Ancient site	Kuo Dong Dong Ka Yi Mu Qun	Bronze Age	Western Zhou Dynasty	920	23113102	170114	445	508	1.5718	North slope	3100-2700	1.977
1487	14	87.4675	47.0846	Ancient site	Kuo Dong Dong Ka Yi Mu Qun	Bronze Age	Eastern Zhou Dynasty	860	23113102	170114	445	508	1.5718	North slope	2800-2200	1.977
1488	12	87.2069	47.0351	Ancient site	Ku Le Zha 尕si Mu Zang	Bronze Age	Xia Shang Culture	2100	23113102	170114	285	497	0.416744	Northeast slope	4000-3000	3.225
1489	13	87.2069	47.0351	Ancient site	Ku Le Zha 尕si Mu Zang	Bronze Age	Western Zhou Dynasty	2300	23113102	170114	285	497	0.416744	Northeast slope	3100-2700	3.225
1490	14	87.2069	47.0351	Ancient site	Ku Le Zha 尕si Mu Zang	Bronze Age	Eastern Zhou Dynasty	3500	23113102	170114	285	497	0.416744	Northeast slope	2800-2200	3.225
1491	6	86.3925	48.0478	Ancient site	Qi De Ha Ren Xi Shi Qi Yi Zhi	Neolithic	Mesolithic	1900	23113103	170118	518	518	0.334655	Northeast slope	11000-8000	0.578
1492	6	86.3544	48.0606	Ancient site	Qi De Ha Ren Xi Shi Qi Yi Zhi 1Hao Dian	Neolithic	Mesolithic	3600	23113103	170118	321	521	0.132285	Southwest slope	11000-8000	0.578
1493	6	86.3611	48.0785	Ancient site	Qi De Ha Ren Xi Shi Qi Yi Zhi 2Hao Dian	Neolithic	Mesolithic	8200	23116131	170118	321	529	0.354955	South Slope	11000-8000	3.469
1494	6	86.3167	48.0809	Ancient site	Qi De Ha Ren Xi Shi Qi Yi Zhi 3Hao Dian	Neolithic	Mesolithic	2000	23113102	170118	83	529	0.314436	Southwest slope	11000-8000	3.225
1495	6	86.3297	48.0944	Ancient site	Qi De Ha Ren Xi Shi Qi Yi Zhi 4Hao Dian	Neolithic	Mesolithic	6300	23113102	170118	83	532	0.607987	South Slope	11000-8000	3.225
1496	6	86.3398	48.0758	Ancient site	Qi De Ha Ren Xi Shi Qi Yi Zhi 5Hao Dian	Neolithic	Mesolithic	2000	23116131	170118	931	532	0.35557	South Slope	11000-8000	3.469
1497	6	86.3374	48.0554	Ancient site	Qi De Ha Ren Xi Shi Qi Yi Zhi 6Hao Dian	Neolithic	Mesolithic	1200	23116131	170118	931	511	0.310938	Southeast Slope	11000-8000	0.578
1498	12	86.5024	48.1312	Ancient tomb	Tuo Gan Bai Mu Qun	Bronze Age	Xia Shang Culture	2500	23113102	170118	565	603	0.411994	South Slope	4000-3000	3.225
1499	13	86.5024	48.1312	Ancient tomb	Tuo Gan Bai Mu Qun	Bronze Age	Western Zhou Dynasty	2300	23113102	170118	565	603	0.411994	South Slope	3100-2700	3.225
1500	14	86.5024	48.1312	Ancient tomb	Tuo Gan Bai Mu Qun	Bronze Age	Eastern Zhou Dynasty	2400	23113102	170118	565	603	0.411994	South Slope	2800-2200	3.225
1501	12	86.4876	48.1098	Ancient tomb	Bo Shi Wu Bo Mu Qun	Bronze Age	Xia Shang Culture	1500	23116145	170118	565	559	1.73601	Northwest slope	4000-3000	3.225
1502	13	86.4876	48.1098	Ancient tomb	Bo Shi Wu Bo Mu Qun	Bronze Age	Western Zhou Dynasty	1200	23116145	170118	565	559	1.73601	Northwest slope	3100-2700	3.225
1503	14	86.4876	48.1098	Ancient tomb	Bo Shi Wu Bo Mu Qun	Bronze Age	Eastern Zhou Dynasty	1300	23116145	170118	565	559	1.73601	Northwest slope	2800-2200	3.225
1504	12	86.0758	48.1909	Ancient tomb	A Shi Le Shi Dong Mu	Bronze Age	Xia Shang Culture	200	23113102	170118	565	555	0.358023	Southeast Slope	4000-3000	3.225
1505	13	86.0758	48.1909	Ancient tomb	A Shi Le Shi Dong Mu	Bronze Age	Western Zhou Dynasty	200	23113102	170118	565	555	0.358023	Southeast Slope	3100-2700	3.225
1506	14	86.0758	48.1909	Ancient tomb	A Shi Le Shi Dong Mu	Bronze Age	Eastern Zhou Dynasty	200	23113102	170118	565	555	0.358023	Southeast Slope	2800-2200	3.225
1507	12	86.189	48.2801	Ancient tomb	Ta Si Ba Si Tao Mu Qun	Bronze Age	Xia Shang Culture	200	23112113	170118	320	765	0.536108	Southwest slope	4000-3000	2.793
1508	13	86.189	48.2801	Ancient tomb	Ta Si Ba Si Tao Mu Qun	Bronze Age	Western Zhou Dynasty	300	23112113	170118	320	765	0.536108	Southwest slope	3100-2700	2.793
1509	14	86.189	48.2801	Ancient tomb	Ta Si Ba Si Tao Mu Qun	Bronze Age	Eastern Zhou Dynasty	220	23112113	170118	320	765	0.536108	Southwest slope	2800-2200	2.793
1510	12	85.9557	48.3194	Ancient tomb	Ka La Tuo Bie Shi Dong Mu	Bronze Age	Xia Shang Culture	100	-9999	0	0	0	0	North slope	4000-3000	-9999
1511	13	85.9557	48.3194	Ancient tomb	Ka La Tuo Bie Shi Dong Mu	Bronze Age	Western Zhou Dynasty	100	-9999	0	0	0	0	North slope	3100-2700	-9999
1512	14	85.9557	48.3194	Ancient tomb	Ka La Tuo Bie Shi Dong Mu	Bronze Age	Eastern Zhou Dynasty	100	-9999	0	0	0	0	North slope	2800-2200	-9999
1513	12	86.691	48.1694	Rock Carvings and Cave Temple	Sen Ta Si Shi Ren	Bronze Age	Xia Shang Culture	20	23113101	110101	399	780	0.836849	Southwest slope	4000-3000	2.793
1514	12	86.6976	48.5223	other	Ta Le Qia Te Tong 鍑chu Tu Dian	Bronze Age	Xia Shang Culture	20	23112101	110303	355	1340	3.7725	Southeast Slope	4000-3000	7.664
1515	13	86.7125	48.4792	other	Tie Re Ke Ti Tong 鍑chu Tu Dian	Bronze Age	Western Zhou Dynasty	20	23112112	110303	377	1074	0.447128	Northwest slope	3100-2700	3.802
1516	14	90.7144	46.5896	Ancient tomb	San Hai Zi Mu Zang Ji Lu Shi	Bronze Age	Eastern Zhou Dynasty	256000	-9999	0	0	0	0	North slope	2800-2200	-9999
1517	12	90.7144	46.5896	Ancient tomb	San Hai Zi Mu Zang Ji Lu Shi	Bronze Age	Xia Shang Culture	320000	-9999	0	0	0	0	North slope	4000-3000	-9999
1518	13	90.7144	46.5896	Ancient tomb	San Hai Zi Mu Zang Ji Lu Shi	Bronze Age	Western Zhou Dynasty	235600	-9999	0	0	0	0	North slope	3100-2700	-9999
1519	12	90.3139	46.7953	Ancient tomb	Bie Si Tie Re Ke Ta Wu Mu Qun	Bronze Age	Xia Shang Culture	1250	23112112	110303	378	1347	0.863851	Northeast slope	4000-3000	3.802
1520	13	90.3139	46.7953	Ancient tomb	Bie Si Tie Re Ke Ta Wu Mu Qun	Bronze Age	Western Zhou Dynasty	1500	23112112	110303	378	1347	0.863851	Northeast slope	3100-2700	3.802
1521	14	90.3139	46.7953	Ancient tomb	Bie Si Tie Re Ke Ta Wu Mu Qun	Bronze Age	Eastern Zhou Dynasty	1200	23112112	110303	378	1347	0.863851	Northeast slope	2800-2200	3.802
1522	12	90.2842	46.7359	Ancient tomb	Ta Si Te Sa Yi Mu Qun	Bronze Age	Xia Shang Culture	1500	23112112	110303	3711	1333	1.61986	Southeast Slope	4000-3000	3.802
1523	13	90.2842	46.7359	Ancient tomb	Ta Si Te Sa Yi Mu Qun	Bronze Age	Western Zhou Dynasty	1350	23112112	110303	3711	1333	1.61986	Southeast Slope	3100-2700	3.802
1524	14	90.2842	46.7359	Ancient tomb	Ta Si Te Sa Yi Mu Qun	Bronze Age	Eastern Zhou Dynasty	1630	23112112	110303	3711	1333	1.61986	Southeast Slope	2800-2200	3.802
1525	12	90.8005	46.6189	Ancient tomb	Ha Dong Ba Le Qi Ge Mu Qun	Bronze Age	Xia Shang Culture	980	23112112	110304	3712	1491	1.00952	Northwest slope	4000-3000	3.802
1526	13	90.8005	46.6189	Ancient tomb	Ha Dong Ba Le Qi Ge Mu Qun	Bronze Age	Western Zhou Dynasty	1250	23112112	110304	3712	1491	1.00952	Northwest slope	3100-2700	3.802
1527	14	90.8005	46.6189	Ancient tomb	Ha Dong Ba Le Qi Ge Mu Qun	Bronze Age	Eastern Zhou Dynasty	2652	23112112	110304	3712	1491	1.00952	Northwest slope	2800-2200	3.802
1528	12	90.3479	46.5466	Ancient tomb	Ka La Wo Leng Mu Qun	Bronze Age	Xia Shang Culture	230	23113101	110202	399	1285	1.12545	East Slope	4000-3000	3.802
1529	13	90.3479	46.5466	Ancient tomb	Ka La Wo Leng Mu Qun	Bronze Age	Western Zhou Dynasty	200	23113101	110202	399	1285	1.12545	East Slope	3100-2700	3.802
1530	14	90.3479	46.5466	Ancient tomb	Ka La Wo Leng Mu Qun	Bronze Age	Eastern Zhou Dynasty	300	23113101	110202	399	1285	1.12545	East Slope	2800-2200	3.802
1531	12	90.7224	46.7756	Ancient tomb	Bai Ge Tuo Bie Mu Qun	Bronze Age	Xia Shang Culture	200	23120133	110304	445	2270	1.45993	West slope	4000-3000	9.797
1532	13	90.7224	46.7756	Ancient tomb	Bai Ge Tuo Bie Mu Qun	Bronze Age	Western Zhou Dynasty	200	23120133	110304	445	2270	1.45993	West slope	3100-2700	9.797
1533	14	90.7224	46.7756	Ancient tomb	Bai Ge Tuo Bie Mu Qun	Bronze Age	Eastern Zhou Dynasty	200	23120133	110304	445	2270	1.45993	West slope	2800-2200	9.797
1534	12	90.842	46.3288	Ancient tomb	Ba Run Sa Yi Mu Qun	Bronze Age	Xia Shang Culture	2600	23113101	110202	320	1410	1.00952	Southwest slope	4000-3000	2.793
1535	13	90.842	46.3288	Ancient tomb	Ba Run Sa Yi Mu Qun	Bronze Age	Western Zhou Dynasty	2200	23113101	110202	320	1410	1.00952	Southwest slope	3100-2700	2.793
1536	14	90.842	46.3288	Ancient tomb	Ba Run Sa Yi Mu Qun	Bronze Age	Eastern Zhou Dynasty	3000	23113101	110202	320	1410	1.00952	Southwest slope	2800-2200	2.793
1537	12	90.8588	46.5495	Ancient tomb	La Ma Bu La Ke Mu Qun	Bronze Age	Xia Shang Culture	1200	23112103	110303	378	1599	0.999727	Southwest slope	4000-3000	8.896
1538	13	90.8588	46.5495	Ancient tomb	La Ma Bu La Ke Mu Qun	Bronze Age	Western Zhou Dynasty	1600	23112103	110303	378	1599	0.999727	Southwest slope	3100-2700	8.896
1539	14	90.8588	46.5495	Ancient tomb	La Ma Bu La Ke Mu Qun	Bronze Age	Eastern Zhou Dynasty	1500	23112103	110303	378	1599	0.999727	Southwest slope	2800-2200	8.896
1540	12	90.8037	46.4701	Ancient tomb	Jia Le Te Dong Ta Si Mu Qun	Bronze Age	Xia Shang Culture	1250	23112112	110303	320	1317	0.74182	Northwest slope	4000-3000	3.802
1541	13	90.8037	46.4701	Ancient tomb	Jia Le Te Dong Ta Si Mu Qun	Bronze Age	Western Zhou Dynasty	3200	23112112	110303	320	1317	0.74182	Northwest slope	3100-2700	3.802
1542	14	90.8037	46.4701	Ancient tomb	Jia Le Te Dong Ta Si Mu Qun	Bronze Age	Eastern Zhou Dynasty	2600	23112112	110303	320	1317	0.74182	Northwest slope	2800-2200	3.802
1543	12	90.7648	46.5851	Ancient tomb	Jiang Bu Ta Si Mu Qun	Bronze Age	Xia Shang Culture	5900	23116102	110303	399	1423	0.914751	Northwest slope	4000-3000	3.802
1544	13	90.7648	46.5851	Ancient tomb	Jiang Bu Ta Si Mu Qun	Bronze Age	Western Zhou Dynasty	6300	23116102	110303	399	1423	0.914751	Northwest slope	3100-2700	3.802
1545	14	90.7648	46.5851	Ancient tomb	Jiang Bu Ta Si Mu Qun	Bronze Age	Eastern Zhou Dynasty	5600	23116102	110303	399	1423	0.914751	Northwest slope	2800-2200	3.802
1546	12	90.2878	46.5667	Ancient tomb	Ao Bao Te Mu Qun	Bronze Age	Xia Shang Culture	4200	23116102	110202	459	1187	1.02989	West slope	4000-3000	6.136
1547	13	90.2878	46.5667	Ancient tomb	Ao Bao Te Mu Qun	Bronze Age	Western Zhou Dynasty	4200	23116102	110202	459	1187	1.02989	West slope	3100-2700	6.136
1548	14	90.2878	46.5667	Ancient tomb	Ao Bao Te Mu Qun	Bronze Age	Eastern Zhou Dynasty	4200	23116102	110202	459	1187	1.02989	West slope	2800-2200	6.136
1549	12	90.3298	46.6676	Ancient tomb	A Ya Ke Tun Mi Te Mu Qun	Bronze Age	Xia Shang Culture	3600	23113101	110303	413	1265	0.361064	Southeast Slope	4000-3000	2.793
1550	13	90.3298	46.6676	Ancient tomb	A Ya Ke Tun Mi Te Mu Qun	Bronze Age	Western Zhou Dynasty	3500	23113101	110303	413	1265	0.361064	Southeast Slope	3100-2700	2.793
1551	14	90.3298	46.6676	Ancient tomb	A Ya Ke Tun Mi Te Mu Qun	Bronze Age	Eastern Zhou Dynasty	3600	23113101	110303	413	1265	0.361064	Southeast Slope	2800-2200	2.793
1552	12	90.494	46.0448	Ancient tomb	La Mu Te Ke Mu Qun	Bronze Age	Xia Shang Culture	1200	23118101	170217	81	1032	1.36235	Southwest slope	4000-3000	0
1553	13	90.494	46.0448	Ancient tomb	La Mu Te Ke Mu Qun	Bronze Age	Western Zhou Dynasty	1500	23118101	170217	81	1032	1.36235	Southwest slope	3100-2700	0
1554	14	90.494	46.0448	Ancient tomb	La Mu Te Ke Mu Qun	Bronze Age	Eastern Zhou Dynasty	200	23118101	170217	81	1032	1.36235	Southwest slope	2800-2200	0
1555	12	90.3617	46.7032	Ancient tomb	Ken Mo Yi La Ke Mu Qun	Bronze Age	Xia Shang Culture	2600	23116102	110303	413	1260	2.13962	West slope	4000-3000	6.136
1556	13	90.3617	46.7032	Ancient tomb	Ken Mo Yi La Ke Mu Qun	Bronze Age	Western Zhou Dynasty	2900	23116102	110303	413	1260	2.13962	West slope	3100-2700	6.136
1557	14	90.3617	46.7032	Ancient tomb	Ken Mo Yi La Ke Mu Qun	Bronze Age	Eastern Zhou Dynasty	2800	23116102	110303	413	1260	2.13962	West slope	2800-2200	6.136
1558	12	90.2817	46.9253	Ancient tomb	Chang Qing Da Qiao Mu Qun	Bronze Age	Xia Shang Culture	1300	23112112	110303	3601	1539	1.37003	East Slope	4000-3000	8.896
1559	13	90.2817	46.9253	Ancient tomb	Chang Qing Da Qiao Mu Qun	Bronze Age	Western Zhou Dynasty	1200	23112112	110303	3601	1539	1.37003	East Slope	3100-2700	8.896
1560	14	90.2817	46.9253	Ancient tomb	Chang Qing Da Qiao Mu Qun	Bronze Age	Eastern Zhou Dynasty	1300	23112112	110303	3601	1539	1.37003	East Slope	2800-2200	8.896
1561	12	90.309	46.749	Ancient tomb	Bai Xing Mu Qun	Bronze Age	Xia Shang Culture	560	23116102	110303	3711	1306	2.42627	Southeast Slope	4000-3000	3.802
1562	13	90.309	46.749	Ancient tomb	Bai Xing Mu Qun	Bronze Age	Western Zhou Dynasty	600	23116102	110303	3711	1306	2.42627	Southeast Slope	3100-2700	3.802
1563	14	90.309	46.749	Ancient tomb	Bai Xing Mu Qun	Bronze Age	Eastern Zhou Dynasty	500	23116102	110303	3711	1306	2.42627	Southeast Slope	2800-2200	3.802
1564	12	90.233	46.367	Ancient tomb	Ke Ke Bie Ke Te Mu Qun	Bronze Age	Xia Shang Culture	1300	23113101	110202	321	1192	0.467689	Northeast slope	4000-3000	0
1565	13	90.233	46.367	Ancient tomb	Ke Ke Bie Ke Te Mu Qun	Bronze Age	Western Zhou Dynasty	1200	23113101	110202	321	1192	0.467689	Northeast slope	3100-2700	0
1566	14	90.233	46.367	Ancient tomb	Ke Ke Bie Ke Te Mu Qun	Bronze Age	Eastern Zhou Dynasty	1250	23113101	110202	321	1192	0.467689	Northeast slope	2800-2200	0
1567	12	90.2577	46.0155	Ancient tomb	Ku Ji Dong Te Mu Qun	Bronze Age	Xia Shang Culture	500	23113102	170117	3052	963	0.365879	South Slope	4000-3000	6.136
1568	13	90.2577	46.0155	Ancient tomb	Ku Ji Dong Te Mu Qun	Bronze Age	Western Zhou Dynasty	500	23113102	170117	3052	963	0.365879	South Slope	3100-2700	6.136
1569	14	90.2577	46.0155	Ancient tomb	Ku Ji Dong Te Mu Qun	Bronze Age	Eastern Zhou Dynasty	500	23113102	170117	3052	963	0.365879	South Slope	2800-2200	6.136
1570	12	90.1174	45.9971	Ancient tomb	Ba Gen De Bu La Ke Mu Qun	Bronze Age	Xia Shang Culture	1800	23114112	110201	321	975	0.787299	South Slope	4000-3000	2.563
1571	13	90.1174	45.9971	Ancient tomb	Ba Gen De Bu La Ke Mu Qun	Bronze Age	Western Zhou Dynasty	1900	23114112	110201	321	975	0.787299	South Slope	3100-2700	2.563
1572	14	90.1174	45.9971	Ancient tomb	Ba Gen De Bu La Ke Mu Qun	Bronze Age	Eastern Zhou Dynasty	2300	23114112	110201	321	975	0.787299	South Slope	2800-2200	2.563
1573	12	90.1257	46.8049	Ancient tomb	Qiang Kan He Gu Mu Qun	Bronze Age	Xia Shang Culture	1200	23112113	110303	399	1482	0.758149	East Slope	4000-3000	0
1574	13	90.1257	46.8049	Ancient tomb	Qiang Kan He Gu Mu Qun	Bronze Age	Western Zhou Dynasty	1600	23112113	110303	399	1482	0.758149	East Slope	3100-2700	0
1575	14	90.1257	46.8049	Ancient tomb	Qiang Kan He Gu Mu Qun	Bronze Age	Eastern Zhou Dynasty	1500	23112113	110303	399	1482	0.758149	East Slope	2800-2200	0
1576	12	90.0655	46.835	Ancient tomb	Tie Re Ke Te Mu Qun	Bronze Age	Xia Shang Culture	1000	23112113	110303	378	1517	0.243921	North slope	4000-3000	0
1577	13	90.0655	46.835	Ancient tomb	Tie Re Ke Te Mu Qun	Bronze Age	Western Zhou Dynasty	1000	23112113	110303	378	1517	0.243921	North slope	3100-2700	0
1578	14	90.0655	46.835	Ancient tomb	Tie Re Ke Te Mu Qun	Bronze Age	Eastern Zhou Dynasty	900	23112113	110303	378	1517	0.243921	North slope	2800-2200	0
1579	12	90.1466	46.055	Ancient tomb	Dong Tai Mu Qun	Bronze Age	Xia Shang Culture	600	23116102	170117	3052	905	0.739457	Northwest slope	4000-3000	6.136
1580	13	90.1466	46.055	Ancient tomb	Dong Tai Mu Qun	Bronze Age	Western Zhou Dynasty	690	23116102	170117	3052	905	0.739457	Northwest slope	3100-2700	6.136
1581	14	90.1466	46.055	Ancient tomb	Dong Tai Mu Qun	Bronze Age	Eastern Zhou Dynasty	800	23116102	170117	3052	905	0.739457	Northwest slope	2800-2200	6.136
1582	12	90.4738	46.6841	Ancient tomb	Ta La Te Mu Qun	Bronze Age	Xia Shang Culture	820	23112111	110303	396	1326	1.6429	South Slope	4000-3000	5.355
1583	13	90.4738	46.6841	Ancient tomb	Ta La Te Mu Qun	Bronze Age	Western Zhou Dynasty	860	23112111	110303	396	1326	1.6429	South Slope	3100-2700	5.355
1584	14	90.4738	46.6841	Ancient tomb	Ta La Te Mu Qun	Bronze Age	Eastern Zhou Dynasty	500	23112111	110303	396	1326	1.6429	South Slope	2800-2200	5.355
1585	12	90.6912	46.4585	Ancient tomb	Zha Ma Te Mu Qun	Bronze Age	Xia Shang Culture	300	23112111	110303	320	1267	1.07964	Southeast Slope	4000-3000	5.355
1586	13	90.6912	46.4585	Ancient tomb	Zha Ma Te Mu Qun	Bronze Age	Western Zhou Dynasty	300	23112111	110303	320	1267	1.07964	Southeast Slope	3100-2700	5.355
1587	14	90.6912	46.4585	Ancient tomb	Zha Ma Te Mu Qun	Bronze Age	Eastern Zhou Dynasty	300	23112111	110303	320	1267	1.07964	Southeast Slope	2800-2200	5.355
1588	12	90.2835	46.9334	Ancient tomb	Mo Yi Ke Mu Qun	Bronze Age	Xia Shang Culture	1800	23112112	110303	3601	1543	2.07602	East Slope	4000-3000	8.896
1589	13	90.2835	46.9334	Ancient tomb	Mo Yi Ke Mu Qun	Bronze Age	Western Zhou Dynasty	1900	23112112	110303	3601	1543	2.07602	East Slope	3100-2700	8.896
1590	14	90.2835	46.9334	Ancient tomb	Mo Yi Ke Mu Qun	Bronze Age	Eastern Zhou Dynasty	1865	23112112	110303	3601	1543	2.07602	East Slope	2800-2200	8.896
1591	12	90.3153	46.888	Ancient tomb	Ka Rang Ge Tuo Hai Shi Ren Mu Qun	Bronze Age	Xia Shang Culture	360	23112112	110303	378	1484	1.42016	Southeast Slope	4000-3000	3.802
1592	13	90.3153	46.888	Ancient tomb	Ka Rang Ge Tuo Hai Shi Ren Mu Qun	Bronze Age	Western Zhou Dynasty	500	23112112	110303	378	1484	1.42016	Southeast Slope	3100-2700	3.802
1593	14	90.3153	46.888	Ancient tomb	Ka Rang Ge Tuo Hai Shi Ren Mu Qun	Bronze Age	Eastern Zhou Dynasty	500	23112112	110303	378	1484	1.42016	Southeast Slope	2800-2200	3.802
1594	12	90.1762	47.0885	Ancient tomb	Kun Gai Te Mu Qun	Bronze Age	Xia Shang Culture	860	23120133	110304	449	1937	1.69488	South Slope	4000-3000	9.797
1595	13	90.1762	47.0885	Ancient tomb	Kun Gai Te Mu Qun	Bronze Age	Western Zhou Dynasty	700	23120133	110304	449	1937	1.69488	South Slope	3100-2700	9.797
1596	14	90.1762	47.0885	Ancient tomb	Kun Gai Te Mu Qun	Bronze Age	Eastern Zhou Dynasty	500	23120133	110304	449	1937	1.69488	South Slope	2800-2200	9.797
1597	12	90.2687	46.5693	Ancient tomb	Ba Si Ke A Ke Ka Ren Mu Qun	Bronze Age	Xia Shang Culture	890	23112112	110202	413	1218	1.87783	Southeast Slope	4000-3000	3.802
1598	13	90.2687	46.5693	Ancient tomb	Ba Si Ke A Ke Ka Ren Mu Qun	Bronze Age	Western Zhou Dynasty	1100	23112112	110202	413	1218	1.87783	Southeast Slope	3100-2700	3.802
1599	14	90.2687	46.5693	Ancient tomb	Ba Si Ke A Ke Ka Ren Mu Qun	Bronze Age	Eastern Zhou Dynasty	900	23112112	110202	413	1218	1.87783	Southeast Slope	2800-2200	3.802
1600	12	90.7433	46.4827	Ancient tomb	Cha Gan Guo Le Mu Qun	Bronze Age	Xia Shang Culture	700	23116102	110303	320	1301	0.127228	Southeast Slope	4000-3000	6.136
1601	13	90.7433	46.4827	Ancient tomb	Cha Gan Guo Le Mu Qun	Bronze Age	Western Zhou Dynasty	700	23116102	110303	320	1301	0.127228	Southeast Slope	3100-2700	6.136
1602	14	90.7433	46.4827	Ancient tomb	Cha Gan Guo Le Mu Qun	Bronze Age	Eastern Zhou Dynasty	700	23116102	110303	320	1301	0.127228	Southeast Slope	2800-2200	6.136
1603	12	90.3166	46.6033	Ancient tomb	Jie Le De Ba Yi Sa Yi Mu Qun	Bronze Age	Xia Shang Culture	2300	23112112	110202	413	1229	1.60944	South Slope	4000-3000	3.802
1604	13	90.3166	46.6033	Ancient tomb	Jie Le De Ba Yi Sa Yi Mu Qun	Bronze Age	Western Zhou Dynasty	2130	23112112	110202	413	1229	1.60944	South Slope	3100-2700	3.802
1605	14	90.3166	46.6033	Ancient tomb	Jie Le De Ba Yi Sa Yi Mu Qun	Bronze Age	Eastern Zhou Dynasty	1900	23112112	110202	413	1229	1.60944	South Slope	2800-2200	3.802
1606	12	90.7192	46.441	Ancient tomb	Zha Ma Te Mu Qun	Bronze Age	Xia Shang Culture	3658	23113101	110303	459	1246	0.125497	Southwest slope	4000-3000	2.793
1607	13	90.7192	46.441	Ancient tomb	Zha Ma Te Mu Qun	Bronze Age	Western Zhou Dynasty	300	23113101	110303	459	1246	0.125497	Southwest slope	3100-2700	2.793
1608	14	90.7192	46.441	Ancient tomb	Zha Ma Te Mu Qun	Bronze Age	Eastern Zhou Dynasty	300	23113101	110303	459	1246	0.125497	Southwest slope	2800-2200	2.793
1609	12	90.369	46.7291	Ancient tomb	Wu Lu Ken Da Ba Te Mu Qun	Bronze Age	Xia Shang Culture	2150	23112112	110303	413	1301	1.19278	Southwest slope	4000-3000	3.802
1610	13	90.369	46.7291	Ancient tomb	Wu Lu Ken Da Ba Te Mu Qun	Bronze Age	Western Zhou Dynasty	2200	23112112	110303	413	1301	1.19278	Southwest slope	3100-2700	3.802
1611	14	90.369	46.7291	Ancient tomb	Wu Lu Ken Da Ba Te Mu Qun	Bronze Age	Eastern Zhou Dynasty	2200	23112112	110303	413	1301	1.19278	Southwest slope	2800-2200	3.802
1612	12	90.2974	46.5781	Ancient tomb	A Si Ke A Ke Ka Ren Mu Qun	Bronze Age	Xia Shang Culture	2300	23112112	110202	459	1169	0.337907	Southwest slope	4000-3000	3.802
1613	13	90.2974	46.5781	Ancient tomb	A Si Ke A Ke Ka Ren Mu Qun	Bronze Age	Western Zhou Dynasty	2100	23112112	110202	459	1169	0.337907	Southwest slope	3100-2700	3.802
1614	14	90.2974	46.5781	Ancient tomb	A Si Ke A Ke Ka Ren Mu Qun	Bronze Age	Eastern Zhou Dynasty	2100	23112112	110202	459	1169	0.337907	Southwest slope	2800-2200	3.802
1615	14	90.5249	46.3584	Ancient tomb	Sa Mu Te Mu Zang	Bronze Age	Eastern Zhou Dynasty	100	23112112	110202	320	1158	0.23848	Southwest slope	2800-2200	2.793
1616	12	90.2943	46.5753	Rock Carvings and Cave Temple	Ba Si Ke A Ke Ka Ren Lu Shi	Bronze Age	Xia Shang Culture	20	23116102	110202	413	1182	0.730531	South Slope	4000-3000	3.802
1617	13	90.2943	46.5753	Rock Carvings and Cave Temple	Ba Si Ke A Ke Ka Ren Lu Shi	Bronze Age	Western Zhou Dynasty	20	23116102	110202	413	1182	0.730531	South Slope	3100-2700	3.802
1618	14	86.3945	47.2293	Rock Carvings and Cave Temple	Ka La Gai Te Yan Hua	Bronze Age	Eastern Zhou Dynasty	411	23113101	170118	321	1222	0.254455	Southwest slope	2800-2200	2.793
1619	12	86.3945	47.2293	Ancient tomb	Ka La Ji La Mu Qun	Bronze Age	Xia Shang Culture	900	23113101	170118	321	1222	0.254455	Southwest slope	4000-3000	2.793
1620	13	86.3945	47.2293	Ancient tomb	Ka La Ji La Mu Qun	Bronze Age	Western Zhou Dynasty	1200	23113101	170118	321	1222	0.254455	Southwest slope	3100-2700	2.793
1621	14	86.3945	47.2293	Ancient tomb	Ka La Ji La Mu Qun	Bronze Age	Eastern Zhou Dynasty	1200	23113101	170118	321	1222	0.254455	Southwest slope	2800-2200	2.793
1622	12	86.4123	47.201	Ancient tomb	Ka Dong Jiao Mu Qun	Bronze Age	Xia Shang Culture	1600	23113101	110102	321	1276	0.735602	Northeast slope	4000-3000	2.793
1623	13	86.4123	47.201	Ancient tomb	Ka Dong Jiao Mu Qun	Bronze Age	Western Zhou Dynasty	1500	23113101	110102	321	1276	0.735602	Northeast slope	3100-2700	2.793
1624	14	86.4123	47.201	Ancient tomb	Ka Dong Jiao Mu Qun	Bronze Age	Eastern Zhou Dynasty	200	23113101	110102	321	1276	0.735602	Northeast slope	2800-2200	2.793
1625	12	86.3584	47.1808	Ancient tomb	Ka La Sa Yi Mu Zang	Bronze Age	Xia Shang Culture	200	23112112	110202	396	1378	1.87247	South Slope	4000-3000	3.802
1626	13	86.3584	47.1808	Ancient tomb	Ka La Sa Yi Mu Zang	Bronze Age	Western Zhou Dynasty	200	23112112	110202	396	1378	1.87247	South Slope	3100-2700	3.802
1627	14	86.3584	47.1808	Ancient tomb	Ka La Sa Yi Mu Zang	Bronze Age	Eastern Zhou Dynasty	200	23112112	110202	396	1378	1.87247	South Slope	2800-2200	3.802
1628	12	86.203	47.2302	Ancient tomb	Tie Dong Tie Ke Sha Te Mu Qun	Bronze Age	Xia Shang Culture	2000	23112113	170118	396	1236	0.505882	Southwest slope	4000-3000	0
1629	13	86.203	47.2302	Ancient tomb	Tie Dong Tie Ke Sha Te Mu Qun	Bronze Age	Western Zhou Dynasty	2000	23112113	170118	396	1236	0.505882	Southwest slope	3100-2700	0
1630	14	86.203	47.2302	Ancient tomb	Tie Dong Tie Ke Sha Te Mu Qun	Bronze Age	Eastern Zhou Dynasty	2000	23112113	170118	396	1236	0.505882	Southwest slope	2800-2200	0
1631	12	86.1979	47.2285	Ancient tomb	Tu Ma Mu Qun	Bronze Age	Xia Shang Culture	2900	23112113	170118	3711	1251	0.415167	North slope	4000-3000	0
1632	13	86.1979	47.2285	Ancient tomb	Tu Ma Mu Qun	Bronze Age	Western Zhou Dynasty	2500	23112113	170118	3711	1251	0.415167	North slope	3100-2700	0
1633	14	86.1979	47.2285	Ancient tomb	Tu Ma Mu Qun	Bronze Age	Eastern Zhou Dynasty	3000	23112113	170118	3711	1251	0.415167	North slope	2800-2200	0
1634	12	86.0943	47.258	Ancient tomb	Mu Ke Mu Qun	Bronze Age	Xia Shang Culture	3600	23113101	170118	3711	1305	1.25076	Northwest slope	4000-3000	2.793
1635	13	86.0943	47.258	Ancient tomb	Mu Ke Mu Qun	Bronze Age	Western Zhou Dynasty	3600	23113101	170118	3711	1305	1.25076	Northwest slope	3100-2700	2.793
1636	14	86.0943	47.258	Ancient tomb	Mu Ke Mu Qun	Bronze Age	Eastern Zhou Dynasty	3600	23113101	170118	3711	1305	1.25076	Northwest slope	2800-2200	2.793
1637	12	86.0517	47.296	Ancient tomb	Ba Zha Dong Ku Mu Qun	Bronze Age	Xia Shang Culture	1600	23113101	170118	565	1341	1.21835	West slope	4000-3000	2.793
1638	13	86.0517	47.296	Ancient tomb	Ba Zha Dong Ku Mu Qun	Bronze Age	Western Zhou Dynasty	2100	23113101	170118	565	1341	1.21835	West slope	3100-2700	2.793
1639	14	86.0517	47.296	Ancient tomb	Ba Zha Dong Ku Mu Qun	Bronze Age	Eastern Zhou Dynasty	2300	23113101	170118	565	1341	1.21835	West slope	2800-2200	2.793
1640	12	86.1249	47.1658	Ancient tomb	Sa Yi Han Sa Yi Mu Qun	Bronze Age	Xia Shang Culture	4500	23112111	110202	3711	1818	3.21831	East Slope	4000-3000	5.355
1641	13	86.1249	47.1658	Ancient tomb	Sa Yi Han Sa Yi Mu Qun	Bronze Age	Western Zhou Dynasty	4600	23112111	110202	3711	1818	3.21831	East Slope	3100-2700	5.355
1642	14	86.1249	47.1658	Ancient tomb	Sa Yi Han Sa Yi Mu Qun	Bronze Age	Eastern Zhou Dynasty	5500	23112111	110202	3711	1818	3.21831	East Slope	2800-2200	5.355
1643	12	86.0704	47.2138	Ancient tomb	A Ke Zha Ze Ke Mu Qun	Bronze Age	Xia Shang Culture	4000	23112112	110202	3711	1603	1.44458	Southeast Slope	4000-3000	3.802
1644	13	86.0704	47.2138	Ancient tomb	A Ke Zha Ze Ke Mu Qun	Bronze Age	Western Zhou Dynasty	4000	23112112	110202	3711	1603	1.44458	Southeast Slope	3100-2700	3.802
1645	14	86.0704	47.2138	Ancient tomb	A Ke Zha Ze Ke Mu Qun	Bronze Age	Eastern Zhou Dynasty	4000	23112112	110202	3711	1603	1.44458	Southeast Slope	2800-2200	3.802
1646	12	86.037	47.141	Ancient tomb	Se Nai Ka La Gai Mu Qun	Bronze Age	Xia Shang Culture	5600	23112111	110202	449	1950	1.35156	Northwest slope	4000-3000	5.355
1647	13	86.037	47.141	Ancient tomb	Se Nai Ka La Gai Mu Qun	Bronze Age	Western Zhou Dynasty	6600	23112111	110202	449	1950	1.35156	Northwest slope	3100-2700	5.355
1648	14	86.037	47.141	Ancient tomb	Se Nai Ka La Gai Mu Qun	Bronze Age	Eastern Zhou Dynasty	6000	23112111	110202	449	1950	1.35156	Northwest slope	2800-2200	5.355
1649	12	86.0107	47.3066	Ancient tomb	Tuo Ba Si Tao Mu Qun	Bronze Age	Xia Shang Culture	2100	23112113	110101	3711	1236	1.2296	North slope	4000-3000	0
1650	13	86.0107	47.3066	Ancient tomb	Tuo Ba Si Tao Mu Qun	Bronze Age	Western Zhou Dynasty	2300	23112113	110101	3711	1236	1.2296	North slope	3100-2700	0
1651	14	86.0107	47.3066	Ancient tomb	Tuo Ba Si Tao Mu Qun	Bronze Age	Eastern Zhou Dynasty	2300	23112113	110101	3711	1236	1.2296	North slope	2800-2200	0
1652	12	86.0256	47.095	Ancient tomb	Sen Ta Si Hu Shi Ren Mu	Bronze Age	Xia Shang Culture	2100	23112101	110203	5112	2182	1.30163	South Slope	4000-3000	7.664
1653	13	86.0256	47.095	Ancient tomb	Sen Ta Si Hu Shi Ren Mu	Bronze Age	Western Zhou Dynasty	2600	23112101	110203	5112	2182	1.30163	South Slope	3100-2700	7.664
1654	14	86.0256	47.095	Ancient tomb	Sen Ta Si Hu Shi Ren Mu	Bronze Age	Eastern Zhou Dynasty	2600	23112101	110203	5112	2182	1.30163	South Slope	2800-2200	7.664
1655	1	86.1363	47.1794	Ancient site	Tong Tian Dong Yi Zhi	Paleolithic	Dingcun Culture	64	23112111	110202	3711	1773	2.31854	North slope	40000-30000	3.802
1656	3	86.1363	47.1794	Ancient site	Tong Tian Dong Yi Zhi	Paleolithic	Late Pleistocene	64	23112111	110202	3711	1773	2.31854	North slope	29000-27000	3.802
1657	10	86.1363	47.1794	Ancient site	Tong Tian Dong Yi Zhi	Neolithic	Longshan Culture	64	23112111	110202	3711	1773	2.31854	North slope	4500-4000	3.802
1658	12	86.1363	47.1794	Ancient site	Tong Tian Dong Yi Zhi	Bronze Age	Xia Shang Culture	64	23112111	110202	3711	1773	2.31854	North slope	4000-3000	3.802
